# Supplementary material for: Aqua­bis­(4-chloro-2-hy­droxy­benzoato-κO)(1,10-phenanthroline-κ2 N,N′)zinc(II)
Source: Acta Crystallogr Sect E Struct Rep Online. 2011 Jun 4;67(Pt 7):m855–6. doi: 10.1107/S1600536811020435 (PMC3151932; doi:10.1107/S1600536811020435)
Supplement: Supplementary file 1 [file e-67-0m855-sup1.cif]

##############################################################################
#                                                                            #
# This CIF contains the data in a paper accepted for publication in          #
# Acta Crystallographica Section E. It conforms to the requirements of       #
# Notes for Authors for Acta Crystallographica Section E, and has been       #
# peer reviewed under the auspices of the IUCr Commission on Journals.       #
#                                                                            #
# Full details of the Crystallographic Information File format               #
# are given in the paper "The Crystallographic Information File (CIF):       #
# a New Standard Archive File for Crystallography" by S. R. Hall, F. H.      #
# Allen and I. D. Brown [Acta Cryst. (1991), A47, 655-685].                  #
#                                                                            #
# The current version of the core CIF dictionary is obtainable from          #
# ftp://ftp.iucr.org/pub/cif_core.dic.                                       #
#                                                                            #
# Software is freely available for graphical display of the structure(s)     #
# in this CIF. For information consult the CIF software page                 #
# http://www.iucr.org/resources/cif/software.                                #
#                                                                            #
# This file may be used for bona fide research purposes within the           #
# scientific community so long as proper attribution is given to the journal # 
# article from which it was obtained.                                        #
#                                                                            #
##############################################################################
data_I
_audit_creation_method     SHELXL-97
_chemical_name_systematic
;
Aquabis(4-chloro-2-hydroxybenzoato-\k<i>O</i>)(1,10-phenanthroline-
\k^2^<i>N</i>,<i>N</i>')zinc(II)
;
_chemical_name_common     ?
_chemical_formula_moiety     'C26 H18 Cl2 N2 O7 Zn'
_chemical_formula_sum     'C26 H18 Cl2 N2 O7 Zn'
_chemical_formula_iupac     '[Zn (C7 H4 Cl O3)2 (C12 H8 N2) (H2 O)]'
_chemical_formula_weight     606.69
_chemical_melting_point     ?
_symmetry_cell_setting     triclinic
_symmetry_space_group_name_H-M     'P -1'
_symmetry_space_group_name_Hall     '-P 1'
loop_
    _symmetry_equiv_pos_as_xyz
    'x, y, z'
    '-x, -y, -z'
_cell_length_a     8.2611(12)
_cell_length_b     11.0124(16)
_cell_length_c     14.654(2)
_cell_angle_alpha     100.534(7)
_cell_angle_beta     94.360(8)
_cell_angle_gamma     111.315(5)
_cell_volume     1206.1(3)
_cell_formula_units_Z     2
_cell_measurement_reflns_used     4275
_cell_measurement_theta_min     1.4
_cell_measurement_theta_max     25.2
_cell_measurement_temperature     294(2)
_exptl_crystal_description     prism
_exptl_crystal_colour     yellow
_exptl_crystal_size_max     0.28
_exptl_crystal_size_mid     0.20
_exptl_crystal_size_min     0.12
_exptl_crystal_density_diffrn     1.671
_exptl_crystal_density_meas     ?
_exptl_crystal_density_method     'not measured'
_exptl_crystal_F_000     616
_exptl_absorpt_coefficient_mu     1.292
_exptl_absorpt_correction_type     multi-scan
_exptl_absorpt_process_details     '(ABSCOR; Higashi, 1995)'
_exptl_absorpt_correction_T_min     0.86
_exptl_absorpt_correction_T_max     0.92
_exptl_special_details
;
;
_diffrn_ambient_temperature     294(2)
_diffrn_radiation_type     MoK\a
_diffrn_radiation_wavelength     0.71073
_diffrn_radiation_source     'fine-focus sealed tube'
_diffrn_radiation_monochromator     graphite
_diffrn_measurement_device_type     'Rigaku R-AXIS RAPID IP'
_diffrn_measurement_method     \w
_diffrn_detector_area_resol_mean     10.00
_diffrn_reflns_number     13131
_diffrn_reflns_av_R_equivalents     0.0273
_diffrn_reflns_av_sigmaI/netI     0.0290
_diffrn_reflns_theta_min     1.43
_diffrn_reflns_theta_max     25.20
_diffrn_reflns_theta_full     25.20
_diffrn_measured_fraction_theta_max     0.981
_diffrn_measured_fraction_theta_full     0.981
_diffrn_reflns_limit_h_min     -9
_diffrn_reflns_limit_h_max     9
_diffrn_reflns_limit_k_min     -13
_diffrn_reflns_limit_k_max     13
_diffrn_reflns_limit_l_min     -17
_diffrn_reflns_limit_l_max     17
_diffrn_standards_number     ?
_diffrn_standards_interval_count     ?
_diffrn_standards_interval_time     ?
_diffrn_standards_decay_%     ?
_refine_special_details
;
Refinement of <i>F</i>^2^ against ALL reflections. The weighted <i>R</i>-factor
<i>wR</i> and goodness of fit <i>S</i> are based on <i>F</i>^2^, conventional
<i>R</i>-factors <i>R</i> are based on <i>F</i>, with <i>F</i> set to zero for
negative <i>F</i>^2^. The threshold expression of <i>F</i>^2^ >
\s(<i>F</i>^2^) is used only for calculating <i>R</i>-factors(gt) <i>etc</i>.
and is not relevant to the choice of reflections for refinement.
<i>R</i>-factors based on <i>F</i>^2^ are statistically about twice as large
as those based on <i>F</i>, and <i>R</i>- factors based on ALL data will be
even larger.
;
_reflns_number_total     4275
_reflns_number_gt     3695
_reflns_threshold_expression     I>2sigma(I)
_refine_ls_structure_factor_coef     Fsqd
_refine_ls_matrix_type     full
_refine_ls_R_factor_all     0.0417
_refine_ls_R_factor_gt     0.0343
_refine_ls_wR_factor_gt     0.0959
_refine_ls_wR_factor_ref     0.1010
_refine_ls_goodness_of_fit_ref     1.049
_refine_ls_restrained_S_all     1.049
_refine_ls_number_reflns     4274
_refine_ls_number_parameters     343
_refine_ls_number_restraints     0
_refine_ls_hydrogen_treatment     constr
_refine_ls_weighting_scheme     calc
_refine_ls_weighting_details
         'calc w=1/[\s^2^(Fo^2^)+(0.0614P)^2^+0.2083P] where P=(Fo^2^+2Fc^2^)/3'
_atom_sites_solution_hydrogens     geom
_atom_sites_solution_primary     direct
_atom_sites_solution_secondary     difmap
_refine_ls_shift/su_max     0.001
_refine_ls_shift/su_mean     0.000
_refine_diff_density_max     0.643
_refine_diff_density_min     -0.285
_refine_ls_extinction_method     none
_refine_ls_extinction_coef     ?
loop_
    _atom_type_symbol
    _atom_type_description
    _atom_type_scat_dispersion_real
    _atom_type_scat_dispersion_imag
    _atom_type_scat_source
    'C' 'C' 0.0033 0.0016
                         'International Tables Vol C Tables 4.2.6.8 and 6.1.1.4'
    'H' 'H' 0.0000 0.0000
                         'International Tables Vol C Tables 4.2.6.8 and 6.1.1.4'
    'N' 'N' 0.0061 0.0033
                         'International Tables Vol C Tables 4.2.6.8 and 6.1.1.4'
    'O' 'O' 0.0106 0.0060
                         'International Tables Vol C Tables 4.2.6.8 and 6.1.1.4'
    'Zn' 'Zn' 0.2839 1.4301
                         'International Tables Vol C Tables 4.2.6.8 and 6.1.1.4'
    'Cl' 'Cl' 0.1484 0.1585
                         'International Tables Vol C Tables 4.2.6.8 and 6.1.1.4'
_computing_data_collection     'PROCESS-AUTO (Rigaku, 1998)'
_computing_cell_refinement     'PROCESS-AUTO (Rigaku, 1998)'
_computing_data_reduction     'CrystalStructure (Rigaku/MSC, 2002)'
_computing_structure_solution     'SIR92 (Altomare <i>et al.</i>, 1993)'
_computing_structure_refinement     'SHELXL97 (Sheldrick, 2008)'
_computing_molecular_graphics     'ORTEP-3 for Windows (Farrugia, 1997)'
_computing_publication_material     'WinGX (Farrugia, 1999)'
loop_
    _atom_site_type_symbol
    _atom_site_label
    _atom_site_fract_x
    _atom_site_fract_y
    _atom_site_fract_z
    _atom_site_U_iso_or_equiv
    _atom_site_adp_type
    _atom_site_calc_flag
    _atom_site_refinement_flags
    _atom_site_occupancy
    _atom_site_symmetry_multiplicity
    _atom_site_disorder_assembly
    _atom_site_disorder_group
    Zn Zn 0.82980(4) 0.50277(3) 0.61362(2) 0.03699(12) Uani d . 1 1 . .
    Cl Cl1 0.11084(11) 0.33056(8) 1.01904(6) 0.0632(2) Uani d . 1 1 . .
    Cl Cl2 0.18339(13) 0.01494(10) 0.08427(6) 0.0760(3) Uani d . 1 1 . .
    N N1 1.0170(3) 0.6673(2) 0.71593(15) 0.0386(5) Uani d . 1 1 . .
    N N2 0.8102(3) 0.6686(2) 0.56568(14) 0.0345(5) Uani d . 1 1 . .
    O O1 0.6382(2) 0.44332(18) 0.69227(12) 0.0418(4) Uani d . 1 1 . .
    O O2 0.7884(3) 0.3686(2) 0.78612(13) 0.0474(5) Uani d . 1 1 . .
    O O3 0.6810(3) 0.3089(2) 0.93748(14) 0.0553(5) Uani d . 1 1 . .
    H H3A 0.7437 0.3201 0.8855 0.083 Uiso d R 1 1 . .
    O O4 0.7237(3) 0.39070(18) 0.48131(13) 0.0505(5) Uani d . 1 1 . .
    O O5 0.7478(3) 0.1972(2) 0.48595(15) 0.0586(6) Uani d . 1 1 . .
    O O6 0.5411(4) -0.0177(2) 0.36472(17) 0.0726(7) Uani d . 1 1 . .
    H H6A 0.6098 0.0407 0.4219 0.109 Uiso d R 1 1 . .
    O O7 0.9615(3) 0.3763(2) 0.63633(14) 0.0550(5) Uani d . 1 1 . .
    H H7A 0.9124 0.3467 0.6815 0.082 Uiso d R 1 1 . .
    H H7B 0.8986 0.3023 0.5846 0.082 Uiso d R 1 1 . .
    C C1 1.1169(4) 0.6657(3) 0.7912(2) 0.0468(7) Uani d . 1 1 . .
    H H1 1.1155 0.5836 0.7996 0.056 Uiso calc R 1 1 . .
    C C2 1.2232(4) 0.7806(3) 0.8579(2) 0.0513(8) Uani d . 1 1 . .
    H H2 1.2903 0.7748 0.9096 0.062 Uiso calc R 1 1 . .
    C C3 1.2277(4) 0.9020(3) 0.8463(2) 0.0484(7) Uani d . 1 1 . .
    H H3 1.2990 0.9797 0.8901 0.058 Uiso calc R 1 1 . .
    C C4 1.1245(3) 0.9098(3) 0.76815(18) 0.0398(6) Uani d . 1 1 . .
    C C5 1.1198(4) 1.0317(3) 0.7507(2) 0.0472(7) Uani d . 1 1 . .
    H H5 1.1891 1.1122 0.7923 0.057 Uiso calc R 1 1 . .
    C C6 1.0167(4) 1.0327(3) 0.6750(2) 0.0469(7) Uani d . 1 1 . .
    H H6 1.0161 1.1137 0.6653 0.056 Uiso calc R 1 1 . .
    C C7 0.9084(3) 0.9110(3) 0.60930(18) 0.0376(6) Uani d . 1 1 . .
    C C8 0.7985(4) 0.9050(3) 0.5286(2) 0.0440(7) Uani d . 1 1 . .
    H H8 0.7930 0.9831 0.5157 0.053 Uiso calc R 1 1 . .
    C C9 0.7007(4) 0.7849(3) 0.46974(19) 0.0438(7) Uani d . 1 1 . .
    H H9 0.6292 0.7805 0.4160 0.053 Uiso calc R 1 1 . .
    C C10 0.7084(4) 0.6680(3) 0.49066(18) 0.0398(6) Uani d . 1 1 . .
    H H10 0.6394 0.5863 0.4503 0.048 Uiso calc R 1 1 . .
    C C11 0.9101(3) 0.7889(2) 0.62411(17) 0.0321(5) Uani d . 1 1 . .
    C C12 1.0201(3) 0.7880(2) 0.70504(17) 0.0335(6) Uani d . 1 1 . .
    C C13 0.6586(4) 0.3973(2) 0.76426(18) 0.0369(6) Uani d . 1 1 . .
    C C14 0.5204(3) 0.3775(2) 0.82579(17) 0.0339(6) Uani d . 1 1 . .
    C C15 0.5405(4) 0.3348(3) 0.90948(18) 0.0380(6) Uani d . 1 1 . .
    C C16 0.4128(4) 0.3204(3) 0.96834(19) 0.0435(7) Uani d . 1 1 . .
    H H16 0.4265 0.2934 1.0240 0.052 Uiso calc R 1 1 . .
    C C17 0.2668(4) 0.3462(3) 0.9437(2) 0.0434(7) Uani d . 1 1 . .
    C C18 0.2414(4) 0.3856(3) 0.8610(2) 0.0471(7) Uani d . 1 1 . .
    H H18 0.1410 0.4014 0.8448 0.056 Uiso calc R 1 1 . .
    C C19 0.3681(4) 0.4009(3) 0.8035(2) 0.0424(6) Uani d . 1 1 . .
    H H19 0.3521 0.4276 0.7480 0.051 Uiso calc R 1 1 . .
    C C20 0.6860(4) 0.2680(3) 0.44804(19) 0.0404(6) Uani d . 1 1 . .
    C C21 0.5611(4) 0.2044(3) 0.35760(18) 0.0398(6) Uani d . 1 1 . .
    C C22 0.4962(4) 0.0653(3) 0.3208(2) 0.0469(7) Uani d . 1 1 . .
    C C23 0.3784(4) 0.0078(3) 0.2366(2) 0.0529(8) Uani d . 1 1 . .
    H H23 0.3348 -0.0841 0.2125 0.063 Uiso calc R 1 1 . .
    C C24 0.3277(4) 0.0890(3) 0.1900(2) 0.0494(7) Uani d . 1 1 . .
    C C25 0.3862(4) 0.2253(3) 0.2244(2) 0.0488(7) Uani d . 1 1 . .
    H H25 0.3482 0.2781 0.1925 0.059 Uiso calc R 1 1 . .
    C C26 0.5025(4) 0.2811(3) 0.30724(18) 0.0435(7) Uani d . 1 1 . .
    H H26 0.5438 0.3732 0.3306 0.052 Uiso calc R 1 1 . .
loop_
    _atom_site_aniso_label
    _atom_site_aniso_U_11
    _atom_site_aniso_U_22
    _atom_site_aniso_U_33
    _atom_site_aniso_U_12
    _atom_site_aniso_U_13
    _atom_site_aniso_U_23
    Zn 0.0433(2) 0.03601(18) 0.03246(19) 0.01538(14) 0.00390(13) 0.01019(13)
    Cl1 0.0549(5) 0.0669(5) 0.0653(5) 0.0179(4) 0.0281(4) 0.0126(4)
    Cl2 0.0702(6) 0.0862(6) 0.0459(5) 0.0146(5) -0.0049(4) -0.0093(4)
    N1 0.0374(12) 0.0438(12) 0.0362(12) 0.0151(10) 0.0039(9) 0.0149(10)
    N2 0.0395(12) 0.0365(11) 0.0283(11) 0.0144(9) 0.0053(9) 0.0100(9)
    O1 0.0449(11) 0.0473(10) 0.0343(10) 0.0153(8) 0.0057(8) 0.0172(8)
    O2 0.0484(12) 0.0651(12) 0.0400(11) 0.0298(10) 0.0115(9) 0.0202(9)
    O3 0.0556(13) 0.0830(15) 0.0450(12) 0.0379(11) 0.0118(10) 0.0319(11)
    O4 0.0734(14) 0.0374(10) 0.0352(10) 0.0190(10) -0.0022(9) 0.0048(8)
    O5 0.0758(15) 0.0501(11) 0.0541(13) 0.0339(11) -0.0017(11) 0.0066(10)
    O6 0.0979(19) 0.0536(13) 0.0698(16) 0.0384(13) -0.0042(14) 0.0101(12)
    O7 0.0637(14) 0.0658(13) 0.0455(12) 0.0378(11) 0.0081(10) 0.0099(10)
    C1 0.0446(17) 0.0557(17) 0.0445(16) 0.0189(14) 0.0037(13) 0.0240(14)
    C2 0.0445(17) 0.073(2) 0.0372(16) 0.0203(15) 0.0019(13) 0.0206(14)
    C3 0.0428(16) 0.0593(17) 0.0341(15) 0.0121(13) 0.0033(12) 0.0059(13)
    C4 0.0359(14) 0.0481(15) 0.0326(14) 0.0140(12) 0.0069(11) 0.0061(11)
    C5 0.0472(17) 0.0373(14) 0.0472(17) 0.0105(12) 0.0018(13) 0.0004(12)
    C6 0.0507(18) 0.0360(14) 0.0527(18) 0.0137(12) 0.0106(14) 0.0120(12)
    C7 0.0374(15) 0.0397(13) 0.0389(14) 0.0156(11) 0.0095(11) 0.0137(11)
    C8 0.0483(17) 0.0454(15) 0.0453(16) 0.0220(13) 0.0079(13) 0.0186(13)
    C9 0.0470(16) 0.0533(16) 0.0353(15) 0.0226(13) 0.0025(12) 0.0149(12)
    C10 0.0450(16) 0.0419(14) 0.0305(14) 0.0165(12) 0.0009(11) 0.0060(11)
    C11 0.0328(13) 0.0339(12) 0.0311(13) 0.0123(10) 0.0077(10) 0.0108(10)
    C12 0.0325(14) 0.0392(13) 0.0313(13) 0.0140(11) 0.0087(10) 0.0121(11)
    C13 0.0411(15) 0.0335(12) 0.0311(14) 0.0101(11) 0.0032(11) 0.0053(10)
    C14 0.0375(14) 0.0314(12) 0.0322(13) 0.0129(10) 0.0028(11) 0.0076(10)
    C15 0.0393(15) 0.0395(13) 0.0335(14) 0.0145(11) 0.0019(11) 0.0073(11)
    C16 0.0502(17) 0.0446(14) 0.0340(15) 0.0134(13) 0.0085(12) 0.0146(12)
    C17 0.0439(16) 0.0373(14) 0.0450(16) 0.0111(12) 0.0139(13) 0.0062(12)
    C18 0.0424(16) 0.0465(15) 0.0593(19) 0.0220(13) 0.0101(14) 0.0178(14)
    C19 0.0480(17) 0.0418(14) 0.0414(15) 0.0178(12) 0.0073(12) 0.0178(12)
    C20 0.0472(16) 0.0398(14) 0.0365(14) 0.0175(12) 0.0123(12) 0.0105(12)
    C21 0.0436(16) 0.0379(13) 0.0368(15) 0.0152(12) 0.0128(12) 0.0042(11)
    C22 0.0513(18) 0.0398(14) 0.0523(18) 0.0204(13) 0.0135(14) 0.0085(13)
    C23 0.0539(19) 0.0403(15) 0.0510(18) 0.0095(14) 0.0103(15) -0.0047(13)
    C24 0.0436(17) 0.0597(18) 0.0361(15) 0.0135(14) 0.0096(12) 0.0015(13)
    C25 0.0532(18) 0.0582(17) 0.0360(16) 0.0221(14) 0.0096(13) 0.0108(13)
    C26 0.0548(18) 0.0393(14) 0.0343(15) 0.0154(13) 0.0107(12) 0.0076(11)
_geom_special_details
;
All e.s.d.'s (except the e.s.d. in the dihedral angle between two l.s. planes)
are estimated using the full covariance matrix. The cell e.s.d.'s are taken
into account individually in the estimation of e.s.d.'s in distances, angles
and torsion angles; correlations between e.s.d.'s in cell parameters are only
used when they are defined by crystal symmetry. An approximate (isotropic)
treatment of cell e.s.d.'s is used for estimating e.s.d.'s involving l.s.
planes.
;
loop_
    _geom_bond_atom_site_label_1
    _geom_bond_atom_site_label_2
    _geom_bond_site_symmetry_2
    _geom_bond_distance
    _geom_bond_publ_flag
    Zn O1 . 2.0155(18) y
    Zn O4 . 2.0325(19) y
    Zn O7 . 2.109(2) y
    Zn N1 . 2.130(2) y
    Zn N2 . 2.126(2) y
    Cl1 C17 . 1.741(3) ?
    Cl2 C24 . 1.743(3) ?
    N1 C1 . 1.333(3) ?
    N1 C12 . 1.360(3) ?
    N2 C10 . 1.330(3) ?
    N2 C11 . 1.361(3) ?
    O1 C13 . 1.276(3) ?
    O2 C13 . 1.259(3) ?
    O3 C15 . 1.344(3) ?
    O3 H3A . 0.9554 ?
    O4 C20 . 1.261(3) ?
    O5 C20 . 1.258(3) ?
    O6 C22 . 1.347(4) ?
    O6 H6A . 0.9509 ?
    O7 H7A . 0.8559 ?
    O7 H7B . 0.9565 ?
    C1 C2 . 1.391(4) ?
    C1 H1 . 0.9300 ?
    C2 C3 . 1.366(4) ?
    C2 H2 . 0.9300 ?
    C3 C4 . 1.410(4) ?
    C3 H3 . 0.9300 ?
    C4 C12 . 1.408(4) ?
    C4 C5 . 1.426(4) ?
    C5 C6 . 1.351(4) ?
    C5 H5 . 0.9300 ?
    C6 C7 . 1.432(4) ?
    C6 H6 . 0.9300 ?
    C7 C11 . 1.405(4) ?
    C7 C8 . 1.412(4) ?
    C8 C9 . 1.358(4) ?
    C8 H8 . 0.9300 ?
    C9 C10 . 1.399(4) ?
    C9 H9 . 0.9300 ?
    C10 H10 . 0.9300 ?
    C11 C12 . 1.442(3) ?
    C13 C14 . 1.487(4) ?
    C14 C19 . 1.400(4) ?
    C14 C15 . 1.410(4) ?
    C15 C16 . 1.396(4) ?
    C16 C17 . 1.373(4) ?
    C16 H16 . 0.9300 ?
    C17 C18 . 1.387(4) ?
    C18 C19 . 1.376(4) ?
    C18 H18 . 0.9300 ?
    C19 H19 . 0.9300 ?
    C20 C21 . 1.496(4) ?
    C21 C26 . 1.401(4) ?
    C21 C22 . 1.407(4) ?
    C22 C23 . 1.397(4) ?
    C23 C24 . 1.376(5) ?
    C23 H23 . 0.9300 ?
    C24 C25 . 1.378(4) ?
    C25 C26 . 1.377(4) ?
    C25 H25 . 0.9300 ?
    C26 H26 . 0.9300 ?
loop_
    _geom_angle_atom_site_label_1
    _geom_angle_atom_site_label_2
    _geom_angle_atom_site_label_3
    _geom_angle_site_symmetry_1
    _geom_angle_site_symmetry_3
    _geom_angle
    _geom_angle_publ_flag
    O1 Zn O4 . . 105.38(8) ?
    O1 Zn O7 . . 99.35(8) ?
    O4 Zn O7 . . 90.95(8) ?
    O1 Zn N2 . . 107.32(8) ?
    O4 Zn N2 . . 87.64(8) ?
    O7 Zn N2 . . 152.69(9) ?
    O1 Zn N1 . . 98.75(8) ?
    O4 Zn N1 . . 154.83(9) ?
    O7 Zn N1 . . 92.12(9) ?
    N2 Zn N1 . . 78.33(8) ?
    C1 N1 C12 . . 117.5(2) ?
    C1 N1 Zn . . 128.83(19) ?
    C12 N1 Zn . . 113.36(16) ?
    C10 N2 C11 . . 117.9(2) ?
    C10 N2 Zn . . 128.55(17) ?
    C11 N2 Zn . . 113.47(16) ?
    C13 O1 Zn . . 122.31(18) ?
    C15 O3 H3A . . 101.5 ?
    C20 O4 Zn . . 130.02(18) ?
    C22 O6 H6A . . 102.5 ?
    Zn O7 H7A . . 99.6 ?
    Zn O7 H7B . . 98.8 ?
    H7A O7 H7B . . 100.6 ?
    N1 C1 C2 . . 123.3(3) ?
    N1 C1 H1 . . 118.3 ?
    C2 C1 H1 . . 118.3 ?
    C3 C2 C1 . . 119.1(3) ?
    C3 C2 H2 . . 120.4 ?
    C1 C2 H2 . . 120.4 ?
    C2 C3 C4 . . 120.1(3) ?
    C2 C3 H3 . . 120.0 ?
    C4 C3 H3 . . 120.0 ?
    C12 C4 C3 . . 116.7(3) ?
    C12 C4 C5 . . 119.4(2) ?
    C3 C4 C5 . . 124.0(3) ?
    C6 C5 C4 . . 121.3(3) ?
    C6 C5 H5 . . 119.4 ?
    C4 C5 H5 . . 119.4 ?
    C5 C6 C7 . . 121.0(3) ?
    C5 C6 H6 . . 119.5 ?
    C7 C6 H6 . . 119.5 ?
    C11 C7 C8 . . 116.8(2) ?
    C11 C7 C6 . . 119.3(2) ?
    C8 C7 C6 . . 123.9(2) ?
    C9 C8 C7 . . 119.9(3) ?
    C9 C8 H8 . . 120.0 ?
    C7 C8 H8 . . 120.0 ?
    C8 C9 C10 . . 119.4(3) ?
    C8 C9 H9 . . 120.3 ?
    C10 C9 H9 . . 120.3 ?
    N2 C10 C9 . . 122.8(2) ?
    N2 C10 H10 . . 118.6 ?
    C9 C10 H10 . . 118.6 ?
    N2 C11 C7 . . 123.1(2) ?
    N2 C11 C12 . . 117.3(2) ?
    C7 C11 C12 . . 119.6(2) ?
    N1 C12 C4 . . 123.3(2) ?
    N1 C12 C11 . . 117.3(2) ?
    C4 C12 C11 . . 119.4(2) ?
    O2 C13 O1 . . 123.9(3) ?
    O2 C13 C14 . . 118.5(2) ?
    O1 C13 C14 . . 117.6(2) ?
    C19 C14 C15 . . 117.9(2) ?
    C19 C14 C13 . . 121.7(2) ?
    C15 C14 C13 . . 120.3(2) ?
    O3 C15 C16 . . 117.1(2) ?
    O3 C15 C14 . . 122.9(2) ?
    C16 C15 C14 . . 120.0(3) ?
    C17 C16 C15 . . 119.7(3) ?
    C17 C16 H16 . . 120.1 ?
    C15 C16 H16 . . 120.1 ?
    C16 C17 C18 . . 121.7(3) ?
    C16 C17 Cl1 . . 119.1(2) ?
    C18 C17 Cl1 . . 119.2(2) ?
    C19 C18 C17 . . 118.5(3) ?
    C19 C18 H18 . . 120.8 ?
    C17 C18 H18 . . 120.8 ?
    C18 C19 C14 . . 122.2(3) ?
    C18 C19 H19 . . 118.9 ?
    C14 C19 H19 . . 118.9 ?
    O5 C20 O4 . . 123.9(3) ?
    O5 C20 C21 . . 118.7(2) ?
    O4 C20 C21 . . 117.4(2) ?
    C26 C21 C22 . . 117.6(3) ?
    C26 C21 C20 . . 121.1(2) ?
    C22 C21 C20 . . 121.3(3) ?
    O6 C22 C23 . . 117.3(3) ?
    O6 C22 C21 . . 122.3(3) ?
    C23 C22 C21 . . 120.4(3) ?
    C24 C23 C22 . . 119.1(3) ?
    C24 C23 H23 . . 120.4 ?
    C22 C23 H23 . . 120.4 ?
    C23 C24 C25 . . 122.3(3) ?
    C23 C24 Cl2 . . 118.2(2) ?
    C25 C24 Cl2 . . 119.5(3) ?
    C26 C25 C24 . . 118.1(3) ?
    C26 C25 H25 . . 120.9 ?
    C24 C25 H25 . . 120.9 ?
    C25 C26 C21 . . 122.4(3) ?
    C25 C26 H26 . . 118.8 ?
    C21 C26 H26 . . 118.8 ?
loop_
    _geom_hbond_atom_site_label_D
    _geom_hbond_atom_site_label_H
    _geom_hbond_atom_site_label_A
    _geom_hbond_site_symmetry_A
    _geom_hbond_distance_DH
    _geom_hbond_distance_HA
    _geom_hbond_distance_DA
    _geom_hbond_angle_DHA
    O3 H3A O2 . 0.95 1.66 2.559(3) 155
    O6 H6A O5 . 0.95 1.72 2.595(3) 151
    O7 H7A O2 . 0.86 1.93 2.707(3) 150
    O7 H7B O5 . 0.96 1.75 2.674(3) 163
data_global
_journal_date_recd_electronic     2011-05-27
_journal_date_accepted     2011-05-28
_journal_name_full     'Acta Crystallographica, Section E'
_journal_year     2011
_journal_volume     67
_journal_issue      7
_journal_page_first     m855
_journal_page_last     m856
_journal_paper_category     QM
_journal_coeditor_code     NG5174
_publ_contact_author_name     'Dr Duan-Jun Xu'
_publ_contact_author_address
;
Department of Chemistry
Zhejiang University
Hangzhou, 310027
People's Republic of China
;
_publ_contact_author_email     xudj@mail.hz.zj.cn
_publ_section_title
;\
Aquabis(4-chloro-2-hydroxybenzoato-\k<i>O</i>)(1,10-phenanthroline-\
\k^2^<i>N</i>,<i>N</i>')zinc(II)
;
loop_
    _publ_author_name
    _publ_author_address
    'Jing-Jing Nie'
;
Department of Chemistry
Zhejiang University
People's Republic of China
;
    'Xun Xu'
;
Department of Electrical Engineering and Information Technology
Faculty of Engineering
Kyushu Sangyo University
Japan
;
    'Duan-Jun Xu'
;
Department of Chemistry
Zhejiang University
People's Republic of China
;
