# Supplementary material for: Aqua­bis­(4-chloro-2-hy­droxy­benzoato-κO)(1,10-phenanthroline-κ2 N,N′)zinc(II)
Source: Acta Crystallogr Sect E Struct Rep Online. 2011 Jun 4;67(Pt 7):m855–6. doi: 10.1107/S1600536811020435 (PMC3151932; doi:10.1107/S1600536811020435)
Supplement: Supplementary file 2 [file e-67-0m855-Isup2.hkl]

#
# h,k,l, Fc-squared, Fo-squared, sigma(Fo-squared) and status flag
#
data_I
_shelx_title ' yq10 in P -1'
_shelx_refln_list_code          4
_shelx_F_calc_maximum      257.90
_exptl_crystal_F_000       616.00
_reflns_d_resolution_high  0.8346
 
loop_
 _symmetry_equiv_pos_as_xyz
 'x, y, z'
 '-x, -y, -z'
 
_cell_length_a     8.2611
_cell_length_b    11.0124
_cell_length_c    14.6539
_cell_angle_alpha 100.534
_cell_angle_beta   94.360
_cell_angle_gamma 111.315
 
_shelx_F_squared_multiplier     1.000
 
loop_
 _refln_index_h
 _refln_index_k
 _refln_index_l
 _refln_F_squared_calc
 _refln_F_squared_meas
 _refln_F_squared_sigma
 _refln_observed_status
   1   0   0      762.67      826.26     12.07 o
   2   0   0     4158.72     4235.39     68.80 o
   3   0   0     2329.94     2290.28     26.46 o
   4   0   0       95.70       81.09      4.87 o
   5   0   0       82.54       77.64      4.69 o
   6   0   0      748.56      763.50     17.55 o
   7   0   0        0.24        3.09      3.29 o
   8   0   0        1.07       13.23      7.75 o
   9   0   0        1.31        0.00      6.87 o
  -9   1   0        0.88        2.84      7.37 o
  -8   1   0       23.59       43.28     11.53 o
  -7   1   0      432.35      430.43     13.64 o
  -6   1   0      482.89      509.20     28.99 o
  -5   1   0      638.43      625.72     11.42 o
  -4   1   0      215.13      260.31     10.13 o
  -3   1   0      664.51      640.09     10.65 o
  -2   1   0     3028.59     3182.84     30.85 o
  -1   1   0       44.04       59.91      2.01 o
   0   1   0     2440.95     2916.49     27.11 o
   1   1   0       56.27       40.33      2.27 o
   2   1   0      177.32      153.39      5.07 o
   3   1   0      224.37      253.86      7.55 o
   4   1   0      246.66      232.68      7.02 o
   5   1   0       84.20       75.00      6.97 o
   6   1   0      120.08      126.97      9.29 o
   7   1   0       55.39       76.67      8.39 o
   8   1   0        4.54        8.63      4.47 o
  -9   2   0      177.33      189.08     23.63 o
  -8   2   0      157.46      148.69     20.41 o
  -7   2   0      314.93      329.13     21.61 o
  -6   2   0     1848.54     1810.77     26.76 o
  -5   2   0     1473.48     1414.11     21.07 o
  -4   2   0      136.89      147.78      5.53 o
  -3   2   0     2864.72     2700.40     28.76 o
  -2   2   0     1572.15     1727.66     18.95 o
  -1   2   0     1398.47     1442.56     16.18 o
   0   2   0      689.98      744.77     10.64 o
   1   2   0      259.69      304.66      6.98 o
   2   2   0       93.34       76.70      4.39 o
   3   2   0     3999.39     4074.74     38.60 o
   4   2   0     1222.10     1289.10     16.49 o
   5   2   0      767.07      783.26     13.39 o
   6   2   0      492.13      501.50     17.33 o
   7   2   0      227.67      244.08     12.37 o
   8   2   0        0.63        0.00      5.35 o
  -9   3   0       95.79      106.04     19.15 o
  -8   3   0       98.00       82.03     15.25 o
  -7   3   0        8.96        2.02      5.61 o
  -6   3   0      145.10      137.68      6.53 o
  -5   3   0      552.83      556.33     16.66 o
  -4   3   0       54.72       81.08      4.38 o
  -3   3   0        5.32        7.07      1.66 o
  -2   3   0     1875.62     1903.49     24.65 o
  -1   3   0        1.45        0.62      1.04 o
   0   3   0    10470.33    10486.64     93.92 o
   1   3   0      317.97      277.83      7.68 o
   2   3   0      242.40      219.90      7.28 o
   3   3   0      358.92      368.49      8.25 o
   4   3   0      218.82      235.17      7.20 o
   5   3   0      305.20      317.06      8.89 o
   6   3   0       89.67      102.06     13.15 o
   7   3   0       29.41       17.46      5.18 o
  -9   4   0      226.95      220.89     24.95 o
  -8   4   0      229.50      238.09     23.56 o
  -7   4   0       37.94       50.59     11.78 o
  -6   4   0     1138.38     1152.61     19.64 o
  -5   4   0     1167.72     1162.96     18.50 o
  -4   4   0     1456.86     1458.13     20.69 o
  -3   4   0     1600.82     1531.54     20.72 o
  -2   4   0       17.35       14.24      2.75 o
  -1   4   0     1675.33     1748.70     22.81 o
   0   4   0      318.74      245.80      7.71 o
   1   4   0      982.36     1099.58     17.34 o
   2   4   0      243.21      191.52      6.03 o
   3   4   0     1104.92     1008.12     15.25 o
   4   4   0      120.27      116.00      6.01 o
   5   4   0      269.74      293.83      9.89 o
   6   4   0      280.14      303.21     13.75 o
   7   4   0       43.11       41.42      6.92 o
  -9   5   0       48.49       62.75     16.26 o
  -8   5   0      123.86      127.33     19.59 o
  -7   5   0       13.27       26.97      9.51 o
  -6   5   0      470.32      471.13     17.29 o
  -5   5   0      243.09      259.80      7.46 o
  -4   5   0      437.91      458.38     11.01 o
  -3   5   0     3632.00     3973.93     43.46 o
  -2   5   0      441.63      448.17     11.57 o
  -1   5   0      884.63      960.38     15.28 o
   0   5   0       22.91       10.83      2.76 o
   1   5   0      590.54      623.59     11.22 o
   2   5   0       12.98       19.87      2.96 o
   3   5   0      638.68      615.72     12.48 o
   4   5   0      396.83      382.65     10.55 o
   5   5   0        0.35        4.45      2.68 o
   6   5   0      143.23      137.66     10.93 o
  -9   6   0       92.14       95.14     18.96 o
  -8   6   0      164.37      161.73     21.23 o
  -7   6   0      198.65      185.80     21.11 o
  -6   6   0      148.30      141.72     10.58 o
  -5   6   0        1.50        0.82      3.42 o
  -4   6   0        0.92        6.13      2.21 o
  -3   6   0     1991.21     1938.26     23.66 o
  -2   6   0      409.96      371.84     13.99 o
  -1   6   0     1275.56     1266.99     16.56 o
   0   6   0     2812.38     2627.04     27.30 o
   1   6   0      648.32      663.97     12.56 o
   2   6   0       31.17       30.13      3.63 o
   3   6   0     1228.76     1173.60     20.10 o
   4   6   0      161.90      176.90      8.35 o
   5   6   0      253.50      257.82     10.19 o
   6   6   0       51.30       62.63     12.19 o
  -9   7   0        3.11        2.84      8.32 o
  -8   7   0       64.79       61.81     15.75 o
  -7   7   0       19.26       24.45     10.77 o
  -6   7   0      202.31      189.63     12.34 o
  -5   7   0       77.35       71.55      6.34 o
  -4   7   0      149.64      156.35      7.29 o
  -3   7   0     1378.79     1380.32     19.78 o
  -2   7   0     1387.74     1335.67     17.89 o
  -1   7   0      101.78       99.49      5.82 o
   0   7   0     2939.98     2930.60     30.99 o
   1   7   0     1772.41     1726.22     23.08 o
   2   7   0       15.30       10.18      3.22 o
   3   7   0      320.45      329.94     10.41 o
   4   7   0        1.34        4.06      3.17 o
   5   7   0        0.54        0.00      4.24 o
  -9   8   0        1.05        6.24     10.84 o
  -8   8   0       97.28      113.91     20.22 o
  -7   8   0        0.31        2.84      8.32 o
  -6   8   0      772.48      701.96     23.27 o
  -5   8   0     1100.37     1104.70     23.32 o
  -4   8   0      259.99      265.49     14.00 o
  -3   8   0      516.50      499.52     10.92 o
  -2   8   0      393.45      380.78      9.72 o
  -1   8   0        0.85        0.87      2.06 o
   0   8   0      357.56      373.22     10.30 o
   1   8   0      230.96      232.56     11.23 o
   2   8   0      221.84      204.06      8.84 o
   3   8   0      292.94      287.09     10.58 o
   4   8   0       43.29       27.26      5.39 o
  -8   9   0      117.28       88.58     19.09 o
  -7   9   0        4.82        5.99      9.07 o
  -6   9   0      678.86      727.44     20.14 o
  -5   9   0       25.90       35.80      6.83 o
  -4   9   0      134.92      126.52      9.21 o
  -3   9   0      170.48      180.74     10.50 o
  -2   9   0      128.71      142.00      6.99 o
  -1   9   0       69.58       85.17      6.20 o
   0   9   0       10.60        6.33      2.76 o
   1   9   0       24.12       27.00      4.17 o
   2   9   0        8.71        6.67      3.14 o
   3   9   0      116.41      115.77      8.03 o
  -8  10   0       55.92       41.58     16.32 o
  -7  10   0        0.04        0.57      7.56 o
  -6  10   0       40.19       71.42     17.52 o
  -5  10   0      143.00      141.24     10.43 o
  -4  10   0       19.94       25.95      5.87 o
  -3  10   0      115.28      132.82     11.26 o
  -2  10   0      185.98      205.18      8.74 o
  -1  10   0      257.65      258.64      9.67 o
   0  10   0      717.57      683.77     18.90 o
   1  10   0       25.49       23.82      4.15 o
   2  10   0       92.26      101.12      8.77 o
  -7  11   0       70.47       67.35     17.07 o
  -6  11   0       72.68       82.23      9.29 o
  -5  11   0      201.70      194.30     12.59 o
  -4  11   0       24.36       14.73      8.02 o
  -3  11   0      211.58      196.96     14.28 o
  -2  11   0       52.21       46.74      6.59 o
  -1  11   0       90.90       90.78      7.05 o
   0  11   0      138.53      143.83      8.60 o
   1  11   0       44.69       42.62      7.03 o
  -6  12   0       66.71       59.53     15.06 o
  -5  12   0       55.12       68.99      9.29 o
  -4  12   0      105.67      114.92     10.91 o
  -3  12   0      216.07      220.29     13.91 o
  -2  12   0       70.07       69.95     10.44 o
  -1  12   0       21.76       16.98      4.79 o
   3 -13   1      100.02       93.69     17.52 o
   4 -13   1       54.41       50.72      9.73 o
   0 -12   1        8.26       21.21      5.75 o
   1 -12   1       83.87       79.07      7.86 o
   2 -12   1        0.03        0.00      3.02 o
   3 -12   1      128.53      116.79     10.73 o
   4 -12   1       95.51       97.77     10.04 o
   5 -12   1       67.58       56.20     11.24 o
   6 -12   1      175.22      135.96     22.62 o
   7 -12   1       11.06       22.05     12.79 o
  -1 -11   1        0.09        0.50      3.61 o
   0 -11   1       11.74       16.61      4.47 o
   1 -11   1       98.52      116.63      7.59 o
   2 -11   1       45.37       41.06      5.22 o
   3 -11   1      375.07      408.70     16.37 o
   4 -11   1      222.13      245.41     14.14 o
   5 -11   1       84.92       85.26     11.62 o
   6 -11   1       41.77       41.02     14.11 o
   7 -11   1      113.90      110.82     20.29 o
   8 -11   1        1.56        1.32     11.47 o
  -3 -10   1       25.55       39.48      7.53 o
  -2 -10   1       28.50       25.29      5.37 o
  -1 -10   1       30.75       19.05      4.44 o
   0 -10   1      240.40      250.76      9.92 o
   1 -10   1      177.44      165.15      8.23 o
   2 -10   1        4.23        3.03      2.92 o
   3 -10   1      769.65      782.81     15.72 o
   4 -10   1        2.23        0.51      3.57 o
   5 -10   1      148.64      127.33      9.67 o
   6 -10   1       11.25        0.38      7.81 o
   7 -10   1      452.87      464.40     33.64 o
   8 -10   1        1.43        0.00      9.39 o
  -4  -9   1       23.25       13.67      6.03 o
  -3  -9   1       14.85        5.10      6.66 o
  -2  -9   1      571.23      553.16     14.34 o
  -1  -9   1       32.92       39.27      4.82 o
   0  -9   1       85.63       75.96      5.91 o
   1  -9   1      220.41      213.95      8.26 o
   2  -9   1       12.57       15.72      3.83 o
   3  -9   1      355.48      386.86     10.25 o
   4  -9   1      459.21      492.42     18.48 o
   5  -9   1        1.28        1.87      3.21 o
   6  -9   1      190.02      180.32     20.85 o
   7  -9   1      513.65      528.23     34.46 o
   8  -9   1        0.03        2.96      9.51 o
  -4  -8   1       25.55       26.17      5.46 o
  -3  -8   1      141.88      140.00      7.98 o
  -2  -8   1       60.12       64.65      5.53 o
  -1  -8   1      329.00      354.64     10.34 o
   0  -8   1     1720.33     1666.62     22.87 o
   1  -8   1      556.50      555.24     12.00 o
   2  -8   1      324.34      321.36      8.91 o
   3  -8   1       50.92       38.81      5.17 o
   4  -8   1     1271.62     1250.07     25.60 o
   5  -8   1        0.67        0.00      2.53 o
   6  -8   1      287.91      246.54     23.12 o
   7  -8   1      258.70      279.17     25.77 o
   8  -8   1       56.45       59.16     15.69 o
   9  -8   1       77.23       91.23     20.54 o
  -5  -7   1      216.45      231.65     11.73 o
  -4  -7   1       47.71       47.15      6.06 o
  -3  -7   1      536.17      508.73     12.77 o
  -2  -7   1     1212.42     1178.30     19.01 o
  -1  -7   1       58.07       59.62      4.80 o
   0  -7   1     1224.95     1154.61     17.28 o
   1  -7   1     1347.44     1380.30     18.55 o
   2  -7   1      232.56      242.91      9.17 o
   3  -7   1       67.62       51.91      5.45 o
   4  -7   1      752.66      792.70     12.91 o
   5  -7   1      210.51      194.05     14.08 o
   6  -7   1      588.54      565.90     31.44 o
   7  -7   1        1.56        0.00      6.11 o
   8  -7   1      236.74      262.22     27.22 o
   9  -7   1      276.99      270.67     29.55 o
  -6  -6   1      119.82      116.28     13.08 o
  -5  -6   1      276.33      272.46     10.79 o
  -4  -6   1      397.82      402.42     11.43 o
  -3  -6   1      265.74      274.43      8.84 o
  -2  -6   1      644.34      631.64     12.70 o
  -1  -6   1        0.59        5.74      2.04 o
   0  -6   1       82.10       75.63      4.48 o
   1  -6   1      483.27      501.20     10.16 o
   2  -6   1       60.04       42.06      4.01 o
   3  -6   1      682.14      731.80     15.25 o
   4  -6   1      148.63      152.66      6.99 o
   5  -6   1        0.86        0.79      1.91 o
   6  -6   1      554.82      562.19     30.81 o
   7  -6   1       88.46      107.99     17.14 o
   8  -6   1       11.82        6.87      8.32 o
   9  -6   1      177.80      167.28     24.38 o
  -7  -5   1      315.77      322.16     36.32 o
  -6  -5   1      180.56      206.28     12.49 o
  -5  -5   1      430.49      442.77     11.97 o
  -4  -5   1      307.73      316.09      9.48 o
  -3  -5   1      976.32      967.12     15.77 o
  -2  -5   1      476.64      431.13      9.66 o
  -1  -5   1       34.93       41.34      3.44 o
   0  -5   1      523.49      489.33      9.13 o
   1  -5   1      651.67      574.71     10.89 o
   2  -5   1     1707.20     1675.59     24.37 o
   3  -5   1     7430.96     7547.49    182.81 o
   4  -5   1      501.04      486.70     11.45 o
   5  -5   1      206.53      174.94      9.45 o
   6  -5   1      711.31      662.67     30.30 o
   7  -5   1      127.98      143.02     19.15 o
   8  -5   1       51.45       66.60     14.87 o
   9  -5   1      308.92      286.67     28.86 o
  -7  -4   1       29.17       35.64     13.37 o
  -6  -4   1       59.17       75.79      7.89 o
  -5  -4   1      113.96      118.41      6.44 o
  -4  -4   1      332.28      353.08      9.31 o
  -3  -4   1       12.11       12.64      2.87 o
  -2  -4   1        3.33        6.18      1.87 o
  -1  -4   1      956.22     1085.60     15.48 o
   0  -4   1      498.65      507.20     10.82 o
   1  -4   1     1819.31     1952.58     31.55 o
   2  -4   1       44.27       42.63      6.62 o
   3  -4   1     3460.02     3540.20     38.11 o
   4  -4   1      878.89      882.64     39.39 o
   5  -4   1      271.96      280.68      8.43 o
   6  -4   1      126.63      115.39      8.96 o
   7  -4   1      464.70      454.13     28.54 o
   8  -4   1       14.33       16.95      8.38 o
   9  -4   1        1.56        1.83      6.87 o
  -8  -3   1      141.39      143.52     11.19 o
  -7  -3   1       56.16       50.65      7.10 o
  -6  -3   1       46.62       41.65      5.87 o
  -5  -3   1       81.22       85.85      5.37 o
  -4  -3   1      931.30      984.10     14.97 o
  -3  -3   1     3077.07     3031.90     28.61 o
  -2  -3   1     2777.15     2716.28     28.02 o
  -1  -3   1      237.23      218.20      6.64 o
   0  -3   1     2068.49     2100.06     29.61 o
   1  -3   1     3448.76     3422.91     34.70 o
   2  -3   1     1656.63     1758.42     26.00 o
   3  -3   1     4773.37     4538.20     44.59 o
   4  -3   1      616.65      530.04     10.52 o
   5  -3   1      983.90     1048.62     17.14 o
   6  -3   1        3.92        0.00      2.76 o
   7  -3   1      195.50      193.64     11.77 o
   8  -3   1        8.74       12.85      6.68 o
   9  -3   1        2.05        5.61      6.93 o
  -8  -2   1       16.90       15.29     14.99 o
  -7  -2   1      138.53      128.87      9.40 o
  -6  -2   1        1.13        0.63      3.01 o
  -5  -2   1      179.61      190.18      6.90 o
  -4  -2   1      137.07      138.46      5.28 o
  -3  -2   1     1233.08     1220.83     18.77 o
  -2  -2   1       60.58       48.00      3.62 o
  -1  -2   1     1320.02     1381.25     21.74 o
   0  -2   1     4273.24     4357.88     40.69 o
   1  -2   1    15228.64    16334.25    170.61 o
   2  -2   1     6625.68     6613.28     62.64 o
   3  -2   1     1036.09      948.70     16.84 o
   4  -2   1      899.68      911.23     14.29 o
   5  -2   1       38.40       30.33      2.92 o
   6  -2   1      452.60      454.02     12.49 o
   7  -2   1      356.86      349.52     14.92 o
   8  -2   1       32.27       16.63      9.70 o
   9  -2   1       31.58       39.69     12.16 o
  -8  -1   1      171.59      178.36     21.61 o
  -7  -1   1       24.56       29.84     11.03 o
  -6  -1   1      796.94      812.69     15.89 o
  -5  -1   1      777.23      824.48     12.92 o
  -4  -1   1       26.78       24.59      3.35 o
  -3  -1   1     3264.76     3141.99     35.19 o
  -2  -1   1     4224.92     4201.11     41.47 o
  -1  -1   1      143.03      134.23     12.85 o
   0  -1   1     3964.57     4291.57     48.72 o
   1  -1   1    11743.85    12123.00    105.33 o
   2  -1   1        3.89        6.48      1.17 o
   3  -1   1      147.88      142.83      4.57 o
   4  -1   1      854.84      916.58     14.79 o
   5  -1   1      546.28      566.79     10.78 o
   6  -1   1      470.82      455.32     16.70 o
   7  -1   1       91.50      102.64      8.63 o
   8  -1   1        0.65        0.00      5.10 o
   9  -1   1        1.46       19.15      9.58 o
  -9   0   1       12.42        1.45      7.31 o
  -8   0   1       73.44       68.86     14.99 o
  -7   0   1      127.36      140.98      8.64 o
  -6   0   1       29.66       38.60      4.08 o
  -5   0   1     1780.66     1763.72     22.08 o
  -4   0   1     1364.35     1320.06     22.74 o
  -3   0   1        6.85        3.97      1.77 o
  -2   0   1       53.66       58.96      4.33 o
  -1   0   1     1052.56     1098.16     23.25 o
   1   0   1     4534.09     4781.12     65.84 o
   2   0   1       20.97       28.90      2.16 o
   3   0   1       17.40       18.98      3.94 o
   4   0   1       13.46       17.30      2.40 o
   5   0   1      472.03      492.21     10.63 o
   6   0   1      933.93      959.22     20.60 o
   7   0   1      482.74      475.42     19.05 o
   8   0   1      130.08      133.07      9.90 o
  -9   1   1      130.70      103.64     19.09 o
  -8   1   1      174.44      198.78     22.62 o
  -7   1   1      582.64      623.11     33.52 o
  -6   1   1      620.24      671.82     13.69 o
  -5   1   1     1916.50     1917.34     28.81 o
  -4   1   1      463.09      474.79     10.27 o
  -3   1   1        4.43        7.61      1.75 o
  -2   1   1    13255.87    14376.89    122.71 o
  -1   1   1      352.41      343.15      7.33 o
   0   1   1      385.71      348.12      9.49 o
   1   1   1     1500.67     1369.97     16.17 o
   2   1   1     1710.69     1634.09     20.31 o
   3   1   1      572.02      564.31     11.53 o
   4   1   1     1134.11     1142.96     16.56 o
   5   1   1      170.04      173.42      7.01 o
   6   1   1      656.33      637.18     31.30 o
   7   1   1      386.36      386.63     14.51 o
   8   1   1      156.43      159.53     11.19 o
  -9   2   1        1.08        3.53      6.36 o
  -8   2   1       56.82       70.00     14.68 o
  -7   2   1     1821.06     1887.86     61.62 o
  -6   2   1       12.50       14.03      4.28 o
  -5   2   1     1261.55     1193.93     18.92 o
  -4   2   1      419.41      431.74     11.80 o
  -3   2   1       74.37       67.48      3.26 o
  -2   2   1       74.12       97.57      3.82 o
  -1   2   1     1736.75     1661.59     20.94 o
   0   2   1    14913.35    15017.62    128.63 o
   1   2   1       57.39       57.55      3.50 o
   2   2   1      149.12      163.45      6.09 o
   3   2   1     1684.08     1747.11     21.47 o
   4   2   1     2132.26     2121.67     26.06 o
   5   2   1      181.96      176.28      7.54 o
   6   2   1      215.95      230.75     11.17 o
   7   2   1      287.82      288.34     15.88 o
   8   2   1       62.17       60.16      8.26 o
  -9   3   1        2.53        0.00      5.48 o
  -8   3   1       36.35       52.67     13.29 o
  -7   3   1        2.36        0.06      5.61 o
  -6   3   1      306.87      302.83     12.21 o
  -5   3   1     1065.20     1052.70     17.14 o
  -4   3   1       54.22       51.91      4.78 o
  -3   3   1     2828.85     2888.56     30.88 o
  -2   3   1     2943.32     3083.10     32.03 o
  -1   3   1       61.29       51.51      3.26 o
   0   3   1    22039.38    22673.53    193.48 o
   1   3   1      150.78      130.57      5.62 o
   2   3   1       96.93      154.78      5.73 o
   3   3   1       69.09       55.59      3.81 o
   4   3   1      936.44      882.21     14.35 o
   5   3   1        1.24        0.00      2.44 o
   6   3   1       17.30       17.80      4.67 o
   7   3   1        4.03        9.09      5.03 o
  -9   4   1        0.23        0.00      7.43 o
  -8   4   1       39.99       53.43     12.79 o
  -7   4   1       78.32       79.76     14.62 o
  -6   4   1      451.68      484.14     14.54 o
  -5   4   1      936.50      889.88     13.45 o
  -4   4   1       15.76       25.15      2.89 o
  -3   4   1     2104.57     2098.33     25.44 o
  -2   4   1     2605.97     2433.29     28.51 o
  -1   4   1      989.86      911.40     19.53 o
   0   4   1     3636.06     3553.53     40.12 o
   1   4   1      111.98       87.38      4.21 o
   2   4   1      723.35      676.24     11.63 o
   3   4   1       40.42       36.16      3.64 o
   4   4   1      721.94      668.11     13.26 o
   5   4   1      652.48      648.64     20.64 o
   6   4   1      168.45      182.37     11.61 o
   7   4   1       35.00       34.12      7.01 o
  -9   5   1       79.63       84.68     17.20 o
  -8   5   1      178.95      189.33     22.24 o
  -7   5   1        1.15        3.09      5.36 o
  -6   5   1     1667.90     1663.16     26.73 o
  -5   5   1      904.12      937.19     18.40 o
  -4   5   1      404.26      417.92      8.93 o
  -3   5   1     1895.58     1834.07     21.61 o
  -2   5   1     1986.27     1938.68     22.58 o
  -1   5   1      142.51      165.62      6.04 o
   0   5   1       80.37      111.74      5.33 o
   1   5   1     2224.12     2337.74     24.96 o
   2   5   1       52.62       44.98      4.01 o
   3   5   1      253.01      250.68      8.04 o
   4   5   1      232.20      216.54      8.62 o
   5   5   1      219.35      224.71     14.41 o
   6   5   1       97.78      107.54     10.19 o
  -9   6   1      133.43      136.34     21.55 o
  -8   6   1      366.23      374.94     28.67 o
  -7   6   1       14.93       18.65      9.26 o
  -6   6   1       18.74       16.51      4.20 o
  -5   6   1     1487.83     1505.57     25.55 o
  -4   6   1      716.78      711.83     14.73 o
  -3   6   1      481.39      526.91     11.09 o
  -2   6   1     2225.11     2034.38     25.04 o
  -1   6   1     1676.27     1738.63     20.38 o
   0   6   1      198.59      220.08      6.95 o
   1   6   1     1166.69     1130.17     17.30 o
   2   6   1      180.61      176.79      7.35 o
   3   6   1      301.57      283.04     10.10 o
   4   6   1      500.92      496.21     14.39 o
   5   6   1       70.90       71.82      8.63 o
   6   6   1       91.76       97.84     10.34 o
  -9   7   1        8.11       13.17      9.07 o
  -8   7   1      331.16      330.02     28.04 o
  -7   7   1      255.88      241.94     24.19 o
  -6   7   1      180.44      188.28     10.11 o
  -5   7   1      139.59      148.37      8.80 o
  -4   7   1        7.23       11.42      3.44 o
  -3   7   1       83.65       84.69      4.61 o
  -1   7   1        1.44        3.84      2.08 o
   0   7   1      503.34      467.97     10.94 o
   1   7   1      425.63      442.38     11.06 o
   2   7   1       46.93       52.35      5.31 o
   3   7   1      256.60      245.98      9.50 o
   4   7   1       64.88       57.67      7.86 o
   5   7   1        0.01        4.58      4.49 o
  -9   8   1       16.99       25.71     13.99 o
  -8   8   1      383.81      430.70     32.32 o
  -7   8   1      148.95      132.06     20.04 o
  -6   8   1        1.41        0.00      3.17 o
  -5   8   1       68.44       68.83      6.98 o
  -4   8   1      186.47      197.91     10.37 o
  -3   8   1       23.03       29.36      4.03 o
  -2   8   1      883.29      894.34     15.34 o
  -1   8   1     1028.27     1041.32     17.24 o
   0   8   1       85.00       67.17      5.36 o
   1   8   1      403.95      381.64     10.95 o
   2   8   1       64.97       67.77      5.96 o
   3   8   1      162.86      160.67      8.61 o
   4   8   1      171.18      176.97     10.62 o
  -8   9   1       63.55       45.93     14.87 o
  -7   9   1       38.12       47.63     14.36 o
  -6   9   1       85.64       79.42      7.98 o
  -5   9   1       29.32       29.80      5.89 o
  -4   9   1      312.35      322.39     13.48 o
  -3   9   1      543.81      550.84     17.40 o
  -2   9   1       99.10       91.28      5.88 o
  -1   9   1       70.74       79.27      5.89 o
   0   9   1      926.49      919.89     17.69 o
   1   9   1      179.13      178.50      8.70 o
   2   9   1       56.28       45.73      5.35 o
   3   9   1      128.05      130.31      8.76 o
  -8  10   1       42.27       39.00     15.31 o
  -7  10   1        0.57        7.62      9.77 o
  -6  10   1       16.47        6.68      4.47 o
  -5  10   1      798.63      837.66     28.80 o
  -4  10   1      128.84      122.98      9.83 o
  -3  10   1      387.96      403.19     23.40 o
  -2  10   1      781.54      792.83     16.34 o
  -1  10   1       21.34       17.28      3.60 o
   0  10   1      236.21      244.80     10.10 o
   1  10   1      227.95      217.07      9.98 o
   2  10   1       47.86       67.12      6.67 o
  -7  11   1        2.15        0.00      5.88 o
  -6  11   1      383.29      412.82     36.26 o
  -5  11   1      256.14      244.33     15.68 o
  -4  11   1       87.06       94.02      9.70 o
  -3  11   1      123.42      123.39     10.79 o
  -2  11   1      198.58      197.52     12.75 o
  -1  11   1        5.62        5.65      3.20 o
   0  11   1       49.28       50.21      5.76 o
   1  11   1       63.97       60.63      6.47 o
  -6  12   1       96.87      126.79     11.56 o
  -5  12   1      203.43      214.47     22.90 o
  -4  12   1       11.07       13.90      5.31 o
  -3  12   1        6.80       13.12      4.80 o
  -2  12   1      198.09      215.04     14.11 o
  -1  12   1       65.24       61.19      7.16 o
   3 -13   2        3.86        0.00      7.84 o
   4 -13   2      134.77      131.39     14.23 o
   5 -13   2       14.85       24.54      7.18 o
   0 -12   2      162.61      164.23     12.47 o
   1 -12   2      154.90      188.23     11.05 o
   2 -12   2      108.56      128.05      9.21 o
   3 -12   2      166.90      177.90     11.90 o
   4 -12   2      231.01      237.16     13.73 o
   5 -12   2       21.45       31.92      6.61 o
   6 -12   2       87.79       72.77     17.52 o
   7 -12   2       26.57       45.55     15.88 o
  -1 -11   2      277.70      263.11     12.91 o
   0 -11   2       41.13       29.69      5.22 o
   1 -11   2      307.96      280.33     12.52 o
   2 -11   2       77.57       93.52     14.15 o
   3 -11   2       86.91       92.61      6.77 o
   4 -11   2      487.92      476.70     17.31 o
   5 -11   2      304.97      313.54     14.36 o
   6 -11   2       11.00       22.81     11.97 o
   7 -11   2        7.89       20.67     12.16 o
   8 -11   2       37.18       42.09     15.56 o
  -3 -10   2       44.24       56.27      8.56 o
  -2 -10   2      330.11      313.95     13.35 o
  -1 -10   2      241.31      250.83     11.89 o
   0 -10   2      141.81      156.38      9.44 o
   1 -10   2      447.85      488.31     12.85 o
   2 -10   2      194.30      207.36      8.74 o
   3 -10   2      266.34      291.38     11.78 o
   4 -10   2        2.35        0.31      3.55 o
   5 -10   2       98.88      118.59     13.77 o
   6 -10   2       13.32       14.87      9.89 o
   7 -10   2       12.01       17.70     12.16 o
   8 -10   2       78.25       68.36     18.46 o
  -4  -9   2       68.18       59.11      8.70 o
  -3  -9   2        3.97        5.15      3.86 o
  -2  -9   2      336.06      320.18     12.98 o
  -1  -9   2      116.16      114.83      8.08 o
   0  -9   2      210.22      224.29      8.81 o
   1  -9   2      270.57      277.86      9.09 o
   2  -9   2       76.00       82.26      5.60 o
   3  -9   2      519.38      516.47     11.88 o
   4  -9   2      506.71      524.89     16.13 o
   5  -9   2       12.47       25.35      5.05 o
   6  -9   2        4.91        6.17      8.57 o
   7  -9   2      391.20      344.88     28.23 o
   8  -9   2      297.77      273.63     28.41 o
  -5  -8   2       77.84       93.80     11.40 o
  -4  -8   2      200.99      184.44     10.66 o
  -3  -8   2        0.11        2.66      3.34 o
  -2  -8   2        8.27        5.18      2.55 o
  -1  -8   2      217.91      233.36      8.59 o
   0  -8   2       21.80       20.23      3.36 o
   1  -8   2       85.56       96.28      5.76 o
   2  -8   2      498.77      489.30     13.84 o
   3  -8   2      379.01      385.38      9.53 o
   4  -8   2      223.20      191.32     18.22 o
   5  -8   2        4.17        5.96      4.31 o
   6  -8   2      364.00      377.33     26.90 o
   7  -8   2      548.38      574.47     35.09 o
   8  -8   2       13.77        7.31     10.02 o
   9  -8   2        7.19       11.97     11.47 o
  -5  -7   2       51.48       40.78      6.21 o
  -4  -7   2      167.02      161.48      9.36 o
  -3  -7   2       40.15       31.76      4.42 o
  -2  -7   2     1293.73     1287.54     19.82 o
  -1  -7   2      550.63      557.37     11.98 o
   0  -7   2        3.04        1.42      1.83 o
   1  -7   2      484.66      480.76     10.23 o
   2  -7   2      945.29      967.06     14.72 o
   3  -7   2       73.27       67.56      6.43 o
   5  -7   2      160.55      173.82      8.33 o
   6  -7   2       37.88       50.72     12.60 o
   7  -7   2      537.92      455.39     30.43 o
   8  -7   2       12.16        0.00      8.38 o
   9  -7   2       86.60       95.70     19.72 o
  -6  -6   2       32.36       25.96      8.35 o
  -5  -6   2      104.75       97.58      7.81 o
  -4  -6   2        1.01        0.00      2.53 o
  -3  -6   2        4.58        4.49      2.47 o
  -2  -6   2      607.34      591.66     12.13 o
  -1  -6   2       29.11       32.63      3.47 o
   0  -6   2     1464.25     1360.62     29.90 o
   1  -6   2      227.31      197.23      6.08 o
   2  -6   2      128.39       98.19      4.48 o
   3  -6   2      857.63      915.28     13.12 o
   4  -6   2      859.71      871.23     17.16 o
   5  -6   2      924.37      933.13     15.15 o
   6  -6   2      240.76      234.69     21.36 o
   7  -6   2      967.69      936.75     43.72 o
   8  -6   2       62.79       77.24     17.39 o
   9  -6   2      127.72      121.60     22.30 o
  -7  -5   2       65.20       56.17     16.89 o
  -6  -5   2        3.43        4.40      4.38 o
  -5  -5   2       56.67       58.52      7.33 o
  -4  -5   2       92.62       78.98      5.42 o
  -3  -5   2       35.84       34.53      4.43 o
  -2  -5   2      756.27      676.15     12.36 o
  -1  -5   2     2351.16     2433.74     24.74 o
   0  -5   2       30.34       36.86      4.10 o
   1  -5   2     6662.27     6697.47     66.27 o
   2  -5   2     7549.50     7795.66     75.16 o
   3  -5   2      327.09      353.68     12.06 o
   4  -5   2     8374.24     8804.31     84.43 o
   5  -5   2      329.25      289.21      9.65 o
   6  -5   2        0.80        1.32      2.48 o
   7  -5   2      119.12       97.78     16.00 o
   8  -5   2       74.51       66.60     14.93 o
   9  -5   2       20.36       12.54      9.83 o
  -7  -4   2        1.49        0.00      4.32 o
  -6  -4   2      156.16      156.82     10.24 o
  -5  -4   2      289.87      302.61      9.19 o
  -4  -4   2      356.79      351.46      9.20 o
  -3  -4   2       72.95       69.65      5.09 o
  -2  -4   2     3535.56     3444.03     31.24 o
  -1  -4   2      124.46      151.78      4.73 o
   0  -4   2       20.55       18.96      2.71 o
   1  -4   2     4881.35     4817.23     48.29 o
   2  -4   2     2945.72     3056.94     41.70 o
   3  -4   2      553.61      509.54     13.15 o
   4  -4   2     1997.11     2176.32     26.96 o
   5  -4   2       87.66       95.03      4.54 o
   6  -4   2        0.29        0.75      2.41 o
   7  -4   2        1.71        0.96      5.92 o
   8  -4   2        3.60        0.00      5.29 o
   9  -4   2        0.67       10.14      7.81 o
  -8  -3   2        1.26        5.61      8.13 o
  -7  -3   2      398.27      440.41     28.00 o
  -6  -3   2       24.79       33.89      4.18 o
  -5  -3   2      389.47      413.75     11.01 o
  -4  -3   2     1379.40     1283.43     17.36 o
  -3  -3   2      284.23      295.36      8.19 o
  -2  -3   2     1172.18     1204.01     19.47 o
  -1  -3   2     2132.55     2020.91     24.32 o
   0  -3   2      937.89      826.48     12.47 o
   1  -3   2     1419.70     1451.92     17.92 o
   2  -3   2     1471.18     1374.97     17.27 o
   3  -3   2      360.31      420.94      8.50 o
   4  -3   2      299.86      273.18      7.23 o
   5  -3   2      127.30      114.21      4.67 o
   6  -3   2       36.52       48.78      5.32 o
   7  -3   2      223.23      229.31     10.06 o
   8  -3   2      278.34      296.12     25.39 o
   9  -3   2       29.43       41.08     13.17 o
  -8  -2   2      140.33      154.23     20.22 o
  -7  -2   2      256.65      251.43     14.30 o
  -6  -2   2      128.65      121.48      6.17 o
  -5  -2   2     1845.72     1900.44     22.58 o
  -4  -2   2     2077.65     2171.58     22.95 o
  -3  -2   2      206.35      223.61     17.94 o
  -2  -2   2      219.67      186.15      6.04 o
  -1  -2   2      245.63      222.47      7.11 o
   0  -2   2       73.86       92.50      3.22 o
   1  -2   2      193.74      227.11      7.28 o
   2  -2   2     1037.61     1068.26     13.37 o
   3  -2   2     2979.02     2969.02     30.96 o
   4  -2   2      617.01      693.61     11.53 o
   5  -2   2      117.87      113.61      6.28 o
   6  -2   2      125.70      123.81     11.53 o
   7  -2   2      231.80      225.80     10.25 o
   8  -2   2       78.84       80.39     16.13 o
   9  -2   2        6.36        8.13      8.06 o
  -8  -1   2      179.73      205.58     22.81 o
  -7  -1   2      133.05      155.57     10.96 o
  -6  -1   2      301.98      294.32      8.32 o
  -5  -1   2       45.00       46.78      4.28 o
  -4  -1   2     1454.48     1415.69     16.46 o
  -3  -1   2       47.54       65.07      4.26 o
  -2  -1   2     1137.53     1171.05     38.28 o
  -1  -1   2     4273.82     4284.43     39.95 o
   0  -1   2     6880.21     7593.60     80.23 o
   1  -1   2      284.65      319.24     10.33 o
   2  -1   2       27.71       30.79      4.28 o
   3  -1   2      907.41     1081.20     16.35 o
   4  -1   2      903.92      861.77     12.20 o
   5  -1   2     2596.00     2590.74     34.45 o
   6  -1   2      150.06      143.58      8.23 o
   7  -1   2     1085.38     1137.47     24.00 o
   8  -1   2      225.74      226.20     11.85 o
  -9   0   2        2.51        7.18      9.51 o
  -8   0   2      342.28      360.64     27.85 o
  -7   0   2      247.21      245.72     20.67 o
  -6   0   2      737.64      749.24     12.73 o
  -5   0   2        2.63        8.14      2.02 o
  -4   0   2      538.37      576.98     12.22 o
  -3   0   2      207.97      209.33      6.30 o
  -2   0   2    28643.62    28091.92    910.18 o
  -1   0   2      983.74     1011.20     25.69 o
   0   0   2        2.42        1.95      2.20 o
   1   0   2     3559.33     3670.96     34.41 o
   2   0   2        2.88        3.96      1.60 o
   3   0   2      805.06      855.53     13.40 o
   4   0   2       83.85       61.54      4.52 o
   5   0   2     1025.36     1018.83     20.14 o
   6   0   2       12.18       17.07      5.33 o
   7   0   2       41.48       49.32      6.48 o
   8   0   2       72.04       88.40      8.76 o
  -9   1   2        0.09        0.00      5.99 o
  -8   1   2       50.40       42.97     11.78 o
  -7   1   2       52.35       79.57     14.36 o
  -6   1   2      283.77      294.86      8.68 o
  -5   1   2      201.62      202.36      6.90 o
  -4   1   2      694.97      705.06     19.80 o
  -3   1   2      347.67      333.24      7.13 o
  -2   1   2     7916.82     8347.82     74.51 o
  -1   1   2     5697.83     6008.00     95.44 o
   0   1   2      583.64      671.49     15.86 o
   1   1   2    19083.05    19133.02    162.31 o
   2   1   2     5126.93     4933.94     48.53 o
   3   1   2      836.06      820.07     13.53 o
   4   1   2     3303.87     3196.80     33.19 o
   5   1   2     1079.76     1010.31     20.86 o
   6   1   2        9.38        5.88      4.13 o
   7   1   2      616.24      674.53     19.95 o
   8   1   2      239.27      240.65     13.40 o
  -9   2   2       47.93       46.31     13.04 o
  -8   2   2       89.73      104.02     17.14 o
  -7   2   2      106.91       94.19     14.87 o
  -6   2   2       21.60       26.78      4.59 o
  -5   2   2     1777.03     1721.88     20.59 o
  -4   2   2        5.88       14.91      2.49 o
  -3   2   2     1945.17     2077.75     24.64 o
  -2   2   2     1887.37     2081.14     30.36 o
  -1   2   2      191.00      180.01      5.11 o
   0   2   2     8143.17     8823.76    105.82 o
   1   2   2    12169.79    12579.10    111.46 o
   2   2   2     3687.33     3630.63     37.87 o
   3   2   2       15.53       20.61      3.37 o
   4   2   2      152.33      139.93      6.44 o
   5   2   2       74.77       91.20     13.61 o
   6   2   2       15.28       18.78      4.81 o
   7   2   2       39.21       35.24      6.43 o
   8   2   2        4.20        6.55      4.85 o
  -9   3   2       16.15       12.98      9.07 o
  -8   3   2       13.40        0.00      6.11 o
  -7   3   2      580.02      606.54     33.08 o
  -6   3   2       41.39       41.13      4.93 o
  -5   3   2     2492.15     2490.17     26.26 o
  -4   3   2     4550.96     4468.32     45.46 o
  -3   3   2      445.88      469.77      8.14 o
  -2   3   2      133.75      111.92      4.80 o
  -1   3   2     5871.85     5672.68     54.57 o
   0   3   2       11.12       20.09      3.36 o
   1   3   2     7091.73     7347.65     71.45 o
   2   3   2     3567.17     3867.22     37.89 o
   3   3   2      129.03      157.99      5.63 o
   4   3   2      748.67      762.06     13.38 o
   5   3   2      222.81      240.69     11.41 o
   6   3   2      151.87      135.78     11.05 o
   7   3   2      162.31      159.37     11.66 o
  -9   4   2        0.04        0.00      7.06 o
  -8   4   2      123.43      135.96     19.97 o
  -7   4   2     1539.43     1600.18     56.83 o
  -6   4   2      406.68      416.96     12.43 o
  -5   4   2     1547.19     1546.22     29.10 o
  -4   4   2      362.59      360.62      7.32 o
  -3   4   2       34.94       28.49      3.61 o
  -2   4   2       82.26       71.60      4.40 o
  -1   4   2       52.77       76.80      6.28 o
   0   4   2       47.47       52.69      4.44 o
   1   4   2      808.38      872.70     13.85 o
   2   4   2      273.88      335.32      8.24 o
   3   4   2       10.50       12.59      2.67 o
   4   4   2       13.79       14.52      3.14 o
   5   4   2      221.23      211.69     13.79 o
   6   4   2       65.51       75.94     17.93 o
   7   4   2       74.90       64.94      9.11 o
  -9   5   2       55.09       74.03     17.26 o
  -8   5   2      204.45      213.39     23.50 o
  -7   5   2     1002.78     1048.64     82.60 o
  -6   5   2       11.71       14.62      3.79 o
  -5   5   2     1923.81     1975.47     29.61 o
  -4   5   2     2276.09     2246.58     31.32 o
  -3   5   2      261.08      267.83      7.08 o
  -2   5   2      732.98      654.11     11.91 o
  -1   5   2     1434.50     1439.42     22.96 o
   0   5   2     1809.80     1886.89     21.08 o
   1   5   2       54.32       47.60      3.91 o
   2   5   2      314.57      307.83      8.52 o
   3   5   2       34.27       26.57      3.64 o
   4   5   2     1415.91     1432.46     23.84 o
   5   5   2        5.37        3.22      3.99 o
   6   5   2       57.44       58.12      8.16 o
  -9   6   2       11.27        6.80      8.44 o
  -8   6   2       83.03       67.16     14.99 o
  -7   6   2       37.06       47.48      9.20 o
  -6   6   2       86.47       88.59      7.23 o
  -5   6   2      147.28      162.44     13.78 o
  -4   6   2       11.19       12.79      3.54 o
  -3   6   2      112.76      119.91      7.39 o
  -2   6   2      810.87      783.42     14.33 o
  -1   6   2     1002.22     1150.63     16.10 o
   0   6   2      945.67     1018.41     18.86 o
   1   6   2       34.20       39.01      4.00 o
   2   6   2       40.40       48.22      4.58 o
   3   6   2       67.64       60.80      5.37 o
   4   6   2      218.25      201.08      8.86 o
   5   6   2      303.08      290.72     15.14 o
  -9   7   2       19.19       15.94     10.84 o
  -8   7   2       32.80       23.44     10.33 o
  -7   7   2      135.27      168.94     10.22 o
  -6   7   2       46.14       48.03      6.31 o
  -5   7   2       57.56       51.01      6.29 o
  -4   7   2       69.58       53.13      8.69 o
  -3   7   2       15.91       13.52      2.94 o
  -2   7   2     2325.79     2286.20     25.24 o
  -1   7   2     2494.75     2377.82     26.77 o
   0   7   2       94.43       85.62      5.46 o
   1   7   2     1076.34     1039.17     17.62 o
   2   7   2      409.83      436.31     11.74 o
   3   7   2        4.52        8.89      3.23 o
   4   7   2      160.45      155.72      8.46 o
   5   7   2      128.67      117.18     13.70 o
  -9   8   2        7.85       12.10      9.39 o
  -8   8   2       73.72       75.04     17.77 o
  -7   8   2       90.90      106.61      9.25 o
  -6   8   2      140.61      159.44     13.04 o
  -5   8   2       10.65        6.18      3.39 o
  -4   8   2        5.37        1.88      2.88 o
  -3   8   2       79.73       92.30      7.82 o
  -2   8   2     1413.00     1384.57     33.95 o
  -1   8   2     1445.99     1432.98     20.89 o
   0   8   2      237.83      238.04      8.63 o
   1   8   2      549.87      562.63     13.51 o
   2   8   2      183.70      200.07      9.17 o
   3   8   2       26.68       36.45      5.10 o
   4   8   2        6.22        7.15      3.67 o
  -8   9   2      104.40      125.32     22.30 o
  -7   9   2      168.68      151.51     13.81 o
  -6   9   2       12.80        7.98      4.16 o
  -5   9   2      253.80      237.12     12.19 o
  -4   9   2      348.37      342.60     14.02 o
  -3   9   2      400.02      406.40     18.72 o
  -2   9   2        3.60        5.28      2.66 o
  -1   9   2      113.04      111.37      6.83 o
   0   9   2        1.33        3.77      2.77 o
   1   9   2      198.26      207.04      9.34 o
   2   9   2      179.43      201.22      9.71 o
   3   9   2        3.57       10.82      3.57 o
  -8  10   2       35.74       40.57     15.37 o
  -7  10   2        8.09        8.29      6.33 o
  -6  10   2      143.38      128.81     15.41 o
  -5  10   2      235.95      226.81     13.05 o
  -4  10   2      421.57      451.18     21.26 o
  -3  10   2        4.49        1.82      3.93 o
  -2  10   2      340.56      358.44     15.38 o
  -1  10   2        2.86        0.00      3.38 o
   0  10   2       68.21       64.47      9.05 o
   1  10   2       65.34       57.70      8.35 o
   2  10   2       96.40      103.22      8.05 o
  -7  11   2      257.12      260.70     39.31 o
  -6  11   2        2.24        4.84      4.23 o
  -5  11   2      103.10      143.11     14.67 o
  -4  11   2      490.45      473.60     18.46 o
  -3  11   2        3.83        5.05      4.09 o
  -2  11   2       31.48       37.90     14.32 o
  -1  11   2       46.19       42.61      5.36 o
   0  11   2        6.24        0.00      3.36 o
  -6  12   2        0.88        6.07      4.76 o
  -5  12   2       39.22       34.91      6.96 o
  -4  12   2      109.03      115.62     11.15 o
  -3  12   2       19.75        9.38      4.95 o
  -2  12   2       39.81       44.82      7.73 o
  -1  12   2       37.25       36.91      7.22 o
   3 -13   3       98.43       83.27      9.55 o
   4 -13   3      116.26      120.56     13.85 o
   5 -13   3       78.60       78.25     14.81 o
   0 -12   3       17.23        8.10      5.21 o
   1 -12   3       81.67       97.44     11.48 o
   2 -12   3      344.48      371.74     13.72 o
   3 -12   3       77.31       82.83      7.53 o
   4 -12   3      258.15      233.18     16.33 o
   5 -12   3      139.71      137.79     18.84 o
   6 -12   3        0.39        0.00      9.45 o
   7 -12   3       57.74       65.90     16.76 o
  -2 -11   3       17.36       28.72      8.55 o
  -1 -11   3      259.84      243.88     12.50 o
   0 -11   3       10.75       16.18      5.28 o
   1 -11   3       78.55       73.16      7.16 o
   2 -11   3       87.55      110.10      8.64 o
   3 -11   3        0.94        2.94      3.78 o
   4 -11   3      119.00      128.09     11.45 o
   5 -11   3      197.67      194.42     11.88 o
   6 -11   3       24.32       29.11     11.72 o
   7 -11   3      130.81      152.66     22.93 o
  -3 -10   3      250.85      249.79     17.94 o
  -2 -10   3       81.00       83.03      8.10 o
  -1 -10   3      449.88      434.72     26.75 o
   0 -10   3       24.03       18.69      4.28 o
   1 -10   3       32.28       26.93      4.74 o
   2 -10   3       42.72       45.28      8.63 o
   3 -10   3       90.07       85.33      6.07 o
   4 -10   3        1.54        4.58      2.71 o
   5 -10   3      350.44      392.83     27.34 o
   6 -10   3        5.28        0.00      7.50 o
   7 -10   3      142.81      156.25     22.05 o
   8 -10   3      253.89      274.19     29.17 o
  -4  -9   3       29.92       30.30      8.15 o
  -3  -9   3       58.36       44.13      6.44 o
  -2  -9   3       41.58       33.21      5.21 o
  -1  -9   3       61.80       56.54      6.10 o
   0  -9   3       14.23       10.99      3.39 o
   1  -9   3      123.41      142.63      7.08 o
   2  -9   3        3.41        7.37      2.85 o
   3  -9   3      164.56      163.80      7.23 o
   4  -9   3      599.57      605.81     12.81 o
   5  -9   3      465.41      511.91     29.99 o
   6  -9   3        0.56        1.51      8.00 o
   7  -9   3      313.08      337.58     27.72 o
   8  -9   3      267.34      225.30     26.21 o
  -5  -8   3       18.92       26.43      6.56 o
  -4  -8   3      206.92      197.19     13.73 o
  -3  -8   3       17.58        7.38      4.66 o
  -2  -8   3      277.33      258.72     12.25 o
  -1  -8   3      424.39      401.18     10.75 o
   0  -8   3        5.23        6.11      3.01 o
   1  -8   3        5.45        5.09      2.30 o
   2  -8   3     2111.30     2037.72     24.39 o
   3  -8   3        1.21        3.18      1.98 o
   4  -8   3      554.92      532.22     11.18 o
   5  -8   3      570.99      580.50     15.59 o
   6  -8   3       52.21       67.54     14.30 o
   7  -8   3      382.74      349.42     27.60 o
   8  -8   3       74.21       84.68     17.70 o
   9  -8   3       41.48       32.89     14.49 o
  -5  -7   3       79.38       75.19      9.61 o
  -4  -7   3       80.37       78.93     14.45 o
  -3  -7   3      512.99      495.59     32.61 o
  -2  -7   3     1293.76     1347.97     20.21 o
  -1  -7   3      530.02      534.45     11.59 o
   0  -7   3       94.11      110.30      5.58 o
   1  -7   3      161.45      168.60      6.22 o
   2  -7   3      581.43      573.62     11.03 o
   3  -7   3      741.11      775.39     12.85 o
   4  -7   3      136.97      135.72      5.63 o
   5  -7   3      192.75      196.05      8.71 o
   6  -7   3       57.42       50.04      7.00 o
   7  -7   3        0.93        4.54      7.31 o
   8  -7   3      152.12      154.30     21.93 o
   9  -7   3       18.52       12.29     12.29 o
  -6  -6   3       12.88       10.84      4.89 o
  -5  -6   3      117.81      104.82      7.99 o
  -4  -6   3      641.54      615.70     15.74 o
  -3  -6   3      160.15      149.55      8.53 o
  -2  -6   3       80.16       70.57      5.29 o
  -1  -6   3     1880.92     1850.17     22.16 o
   0  -6   3     2845.96     2721.65     27.35 o
   1  -6   3      335.18      274.59      7.09 o
   2  -6   3     3235.02     3071.91     28.59 o
   3  -6   3      977.01     1006.57     34.82 o
   4  -6   3       50.73       42.71      3.83 o
   5  -6   3     1045.32      971.86     76.21 o
   6  -6   3       13.83       16.16      4.31 o
   7  -6   3      511.83      496.98     31.82 o
   8  -6   3      363.96      372.04     29.49 o
   9  -6   3       56.77       54.37     15.81 o
  -7  -5   3       35.63       27.63      8.10 o
  -6  -5   3       31.99       33.93      5.47 o
  -5  -5   3       34.42       33.10      5.76 o
  -4  -5   3      351.46      348.21      9.76 o
  -3  -5   3      813.69      802.36     14.07 o
  -2  -5   3       21.45       21.09      3.06 o
  -1  -5   3      680.65      663.42     11.06 o
   0  -5   3      400.29      364.25      7.64 o
   1  -5   3     2829.38     3061.24     30.69 o
   2  -5   3     2324.67     2633.32     33.10 o
   3  -5   3      481.11      530.69     10.05 o
   4  -5   3      266.53      297.00      7.56 o
   5  -5   3       68.71       64.83      5.35 o
   6  -5   3       17.05       15.49      4.11 o
   7  -5   3      586.70      568.11     58.63 o
   8  -5   3        8.72       15.50      9.58 o
   9  -5   3       51.47       50.91     15.50 o
  -7  -4   3      177.22      185.28     14.20 o
  -6  -4   3      273.33      258.05     11.44 o
  -5  -4   3        3.63        1.09      2.33 o
  -4  -4   3      366.43      333.16      9.19 o
  -3  -4   3     6718.42     6712.61     56.57 o
  -2  -4   3      224.52      246.27      8.54 o
  -1  -4   3     2008.36     1951.74     25.31 o
   0  -4   3     1244.35     1251.37     17.85 o
   1  -4   3      306.97      261.92      7.16 o
   2  -4   3     6379.57     6531.84     62.60 o
   3  -4   3      375.45      443.29      9.65 o
   4  -4   3     1230.24     1183.78     15.32 o
   5  -4   3     1357.88     1357.49     22.08 o
   6  -4   3       13.95       16.78      3.81 o
   7  -4   3      709.76      676.18     17.22 o
   8  -4   3      202.31      245.09     25.89 o
   9  -4   3        1.55        6.87      8.88 o
  -7  -3   3       79.17       72.46      9.35 o
  -6  -3   3       11.30       11.22      3.14 o
  -5  -3   3       13.61       15.81      3.05 o
  -4  -3   3      299.53      273.89     10.53 o
  -3  -3   3      846.97      902.52     15.50 o
  -2  -3   3      198.55      175.52      5.07 o
  -1  -3   3        4.33       10.26      2.00 o
   0  -3   3     1372.48     1316.65     16.59 o
   1  -3   3       81.37      101.71      4.95 o
   2  -3   3      836.15      896.55     13.06 o
   3  -3   3      249.35      296.99      8.74 o
   4  -3   3      369.29      340.86      6.61 o
   5  -3   3       33.16       20.79      3.58 o
   6  -3   3      246.88      241.81     10.96 o
   7  -3   3        5.18        0.81      3.21 o
   8  -3   3      362.57      377.08     17.68 o
   9  -3   3       20.92       13.80     10.33 o
  -7  -2   3      193.87      216.95     10.94 o
  -6  -2   3       25.02       23.27      3.53 o
  -5  -2   3      229.25      248.36      7.38 o
  -4  -2   3      601.17      570.10     14.72 o
  -3  -2   3      342.36      312.36      7.88 o
  -2  -2   3     1832.94     1869.84     23.27 o
  -1  -2   3     5564.86     5665.60     53.09 o
   0  -2   3     2176.13     2280.03     36.89 o
   1  -2   3     3258.17     3229.63     37.76 o
   2  -2   3     6025.96     6053.11     55.81 o
   3  -2   3        2.63        3.26      2.46 o
   4  -2   3     5213.67     5374.81     55.76 o
   5  -2   3     1283.36     1171.41     20.83 o
   6  -2   3      290.00      289.64     10.78 o
   7  -2   3       34.37       45.86      5.87 o
   8  -2   3      196.01      182.70     10.89 o
  -8  -1   3        0.43        0.69      6.24 o
  -7  -1   3       67.18       51.54     11.47 o
  -6  -1   3        2.03        0.76      2.17 o
  -5  -1   3        6.17        8.43      2.30 o
  -4  -1   3     1309.50     1356.66     23.85 o
  -3  -1   3      684.52      697.85     53.89 o
  -2  -1   3     1083.21     1145.81     15.69 o
  -1  -1   3     2176.97     2183.46     22.80 o
   0  -1   3     1155.36     1298.85     14.21 o
   1  -1   3       90.19       76.41      4.80 o
   2  -1   3     1290.64     1371.68     22.84 o
   3  -1   3        7.05       14.69      3.31 o
   4  -1   3       37.42       46.72      4.03 o
   5  -1   3      279.92      281.57     10.08 o
   6  -1   3      519.31      471.76     21.25 o
   7  -1   3      118.96      114.32      8.53 o
   8  -1   3        2.01        0.00      3.94 o
  -9   0   3       25.47       30.75     11.47 o
  -8   0   3       40.72       53.24     12.41 o
  -7   0   3      729.01      771.11     37.36 o
  -6   0   3       90.39       88.60      4.86 o
  -5   0   3      654.60      678.95     11.06 o
  -4   0   3     3223.49     3298.25     32.46 o
  -3   0   3      109.22      182.52      5.87 o
  -2   0   3    66511.02    62082.22    527.40 o
  -1   0   3     7865.12     7890.11     84.36 o
   0   0   3      474.21      243.07      8.69 o
   1   0   3       18.74       18.62      1.83 o
   2   0   3      574.61      499.16      8.84 o
   3   0   3     2027.78     1932.70     26.08 o
   4   0   3       77.30       81.66      4.30 o
   5   0   3      792.88      755.96     27.46 o
   6   0   3      158.94      159.77      9.45 o
   7   0   3       98.55      112.91      9.07 o
   8   0   3       35.59       47.16      6.98 o
  -9   1   3        4.87        8.25      7.94 o
  -8   1   3       79.07       74.97     14.30 o
  -7   1   3      501.46      478.54     18.65 o
  -6   1   3      307.31      301.74     10.89 o
  -5   1   3        0.75        2.99      1.98 o
  -4   1   3     2567.42     2677.77     31.10 o
  -3   1   3      516.02      533.97      9.37 o
  -2   1   3    14240.45    15524.14    134.74 o
  -1   1   3      791.52      709.49     12.31 o
   0   1   3      307.36      367.82      7.19 o
   1   1   3     4002.04     4197.37     52.26 o
   2   1   3      435.64      383.89      8.80 o
   3   1   3     1498.27     1525.34     23.42 o
   4   1   3      415.97      434.39      9.90 o
   5   1   3      669.48      688.50     17.36 o
   6   1   3       10.02        4.69      3.65 o
   7   1   3      674.94      727.14     28.51 o
   8   1   3      377.29      399.01     32.17 o
  -9   2   3       88.99      108.30     19.09 o
  -8   2   3      122.19      113.16     17.83 o
  -7   2   3      143.25      165.04     11.67 o
  -6   2   3     2079.82     2077.59     30.97 o
  -5   2   3        0.66        0.00      1.69 o
  -4   2   3     2050.55     2121.21     28.04 o
  -3   2   3     1882.40     1936.77     38.84 o
  -2   2   3       19.84       38.85      4.06 o
  -1   2   3     1225.82     1298.79     17.22 o
   0   2   3      247.60      242.56      6.52 o
   1   2   3     3715.62     3970.45     41.73 o
   2   2   3     5321.89     5461.65     48.00 o
   3   2   3       56.76       59.74      4.27 o
   4   2   3      298.97      287.00      8.84 o
   5   2   3      518.64      500.77     18.13 o
   6   2   3       20.85       13.70      4.70 o
   7   2   3      101.90      109.42     10.04 o
  -9   3   3      101.73      109.19     19.53 o
  -8   3   3       13.36       23.00     10.65 o
  -7   3   3       23.92       25.74     10.81 o
  -6   3   3     1544.09     1557.40     26.27 o
  -5   3   3       59.76       59.25      6.70 o
  -4   3   3     1045.18     1015.66     18.10 o
  -3   3   3      605.59      564.92     21.07 o
  -2   3   3     2389.06     2354.90     26.46 o
  -1   3   3        7.89        5.05      2.52 o
   0   3   3      697.76      702.83     15.89 o
   1   3   3      323.72      334.20     10.65 o
   2   3   3      834.49      753.83     13.44 o
   3   3   3       35.38       35.89      3.43 o
   4   3   3       26.19       24.98      4.29 o
   5   3   3      597.48      619.42     18.33 o
   6   3   3       28.73       50.40      8.40 o
   7   3   3        8.73        5.88      4.48 o
  -9   4   3        2.23        8.51      7.25 o
  -8   4   3       16.19        7.43      7.37 o
  -7   4   3       65.75       69.86      6.89 o
  -6   4   3      388.87      404.31     16.39 o
  -5   4   3      454.99      477.03     15.87 o
  -4   4   3      569.17      561.23     13.65 o
  -3   4   3       67.82       71.88      3.28 o
  -2   4   3     1261.91     1188.47     15.68 o
  -1   4   3       53.53       44.70      6.03 o
   0   4   3     4015.64     4122.86     39.49 o
   1   4   3     4266.87     4178.79     36.55 o
   2   4   3     1467.36     1376.99     18.15 o
   3   4   3      252.42      253.45      7.84 o
   4   4   3      680.28      709.40     18.04 o
   5   4   3      178.60      183.49     11.43 o
   6   4   3       57.00       68.22      8.69 o
   7   4   3       18.69       19.78     10.52 o
  -9   5   3       50.54       61.24     16.00 o
  -8   5   3        0.03        0.57      6.68 o
  -7   5   3       12.22       17.03      5.01 o
  -6   5   3        8.58        7.21      3.56 o
  -5   5   3      971.63     1041.48     35.53 o
  -4   5   3      708.05      699.93     16.19 o
  -3   5   3       17.29       12.10      2.77 o
  -2   5   3      327.72      356.33      8.74 o
  -1   5   3     3594.35     3587.68     43.39 o
   0   5   3     2565.69     2406.01     28.11 o
   1   5   3     1358.79     1384.95     18.61 o
   2   5   3      590.32      568.19     11.89 o
   3   5   3      397.70      394.36     10.51 o
   4   5   3       60.39       60.15      6.08 o
   5   5   3       93.60       94.22      9.44 o
   6   5   3       50.64       64.05      8.77 o
  -9   6   3       16.21       16.63      9.20 o
  -8   6   3        5.85        2.77      7.31 o
  -7   6   3      987.71      968.93     22.41 o
  -6   6   3       72.54       75.02      9.58 o
  -5   6   3      129.61      110.85     11.31 o
  -4   6   3     1135.38     1038.20     21.27 o
  -3   6   3      393.91      408.46      9.97 o
  -2   6   3      461.76      403.88     10.21 o
  -1   6   3     3380.64     3243.96     31.41 o
   0   6   3      864.83      865.53     14.51 o
   1   6   3      780.55      761.72     14.80 o
   2   6   3      558.98      602.85     13.18 o
   3   6   3       40.75       35.54      4.41 o
   4   6   3       79.89       86.01     13.65 o
   5   6   3      216.48      213.99     13.73 o
  -9   7   3       75.03       83.10     18.21 o
  -8   7   3       13.01        4.60      7.56 o
  -7   7   3      632.99      698.30     19.58 o
  -6   7   3       58.87       61.82      6.92 o
  -5   7   3       25.21       22.14      4.76 o
  -4   7   3      779.08      731.22     18.74 o
  -3   7   3      556.46      519.47     15.44 o
  -2   7   3      227.84      252.04      7.53 o
  -1   7   3     1728.74     1657.45     23.95 o
   0   7   3       45.36       38.33      4.92 o
   1   7   3      293.67      294.92      9.39 o
   2   7   3       39.66       39.95      4.61 o
   3   7   3      296.36      304.71     10.56 o
   4   7   3       37.56       32.22      6.24 o
   5   7   3       77.30       85.00     12.14 o
  -8   8   3       39.08       15.50      9.64 o
  -7   8   3      616.81      633.39     20.45 o
  -6   8   3       64.30       42.38      8.05 o
  -5   8   3        0.68        1.14      3.30 o
  -4   8   3      275.58      292.43     19.67 o
  -3   8   3      727.58      760.10     20.08 o
  -2   8   3       34.38       33.31      3.79 o
  -1   8   3      375.08      350.74     10.88 o
   0   8   3      129.62      115.64      7.71 o
   1   8   3       14.26       11.08      3.06 o
   2   8   3       57.92       59.18      6.16 o
   3   8   3       32.63       26.21      4.53 o
   4   8   3       36.19       43.49      9.11 o
  -8   9   3        4.53        2.58      9.26 o
  -7   9   3        3.95        0.53      5.07 o
  -6   9   3      671.18      665.40     21.00 o
  -5   9   3        1.67        2.27      3.60 o
  -4   9   3       47.61       50.31      6.91 o
  -3   9   3      371.62      353.07     25.01 o
  -2   9   3       43.09       41.92      6.60 o
  -1   9   3      126.89      122.18      8.20 o
   0   9   3       25.47       27.95      6.18 o
   1   9   3        4.67        5.35      2.86 o
   2   9   3      109.95      103.84      7.64 o
   3   9   3      101.79      106.86      9.19 o
  -7  10   3      105.41       97.87      9.77 o
  -6  10   3       97.39       90.16     12.06 o
  -5  10   3        8.25       11.67      4.90 o
  -4  10   3      148.41      135.77     12.67 o
  -3  10   3        0.81        0.00      3.53 o
  -2  10   3      675.93      658.49     25.16 o
  -1  10   3       58.28       64.20      6.20 o
   0  10   3        2.36        6.77      3.32 o
   1  10   3       52.88       55.25      6.14 o
   2  10   3       83.76       99.43      9.04 o
  -7  11   3      100.40       89.37      9.96 o
  -6  11   3       31.68       32.27      6.85 o
  -5  11   3       16.12       13.99      5.33 o
  -4  11   3       80.32       85.13      9.46 o
  -3  11   3       82.24       91.79     10.13 o
  -2  11   3        9.03       14.26      4.93 o
  -1  11   3      211.28      227.37     11.87 o
   0  11   3      192.69      214.93     10.55 o
  -5  12   3       13.03       17.50      5.39 o
  -4  12   3      134.40      162.66     13.09 o
  -3  12   3      128.58       92.30     29.86 o
  -2  12   3       15.98        6.95      6.39 o
   2 -13   4       80.88       71.47     10.39 o
   3 -13   4        1.87        1.67      3.43 o
   4 -13   4       71.92       55.60      9.23 o
   0 -12   4       82.52       69.28      8.96 o
   1 -12   4       28.64       24.67      4.65 o
   2 -12   4      126.88      135.98     10.14 o
   3 -12   4        1.05        1.94      2.97 o
   4 -12   4        0.10        1.53      4.00 o
  -2 -11   4       10.31       22.56      7.52 o
  -1 -11   4       70.15       83.60     10.28 o
   0 -11   4      151.93      162.29     10.13 o
   1 -11   4       79.72       88.88      8.54 o
   2 -11   4      356.90      373.26     13.19 o
   3 -11   4      284.97      320.97     13.76 o
   4 -11   4        0.03        2.35      3.04 o
   5 -11   4      192.48      240.49     23.44 o
   6 -11   4      139.10      146.80     20.60 o
   7 -11   4       11.07        0.00      9.14 o
  -3 -10   4      125.26      131.88     11.64 o
  -2 -10   4        6.99        5.69      3.66 o
  -1 -10   4      190.27      178.37     10.36 o
   0 -10   4      399.10      368.55     13.06 o
   1 -10   4      127.83      131.66      8.46 o
   2 -10   4        6.60        3.64      2.97 o
   3 -10   4     1409.64     1353.31     32.81 o
   4 -10   4        1.27        0.00      2.35 o
   5 -10   4      323.99      314.64     24.45 o
   6 -10   4      247.97      188.07     21.86 o
   7 -10   4        0.95        0.00      9.14 o
   8 -10   4        9.92        7.50     10.77 o
  -4  -9   4      245.34      270.86     13.29 o
  -3  -9   4      212.00      187.66     10.94 o
  -2  -9   4       34.78       34.35      6.60 o
  -1  -9   4      353.20      391.34     13.14 o
   0  -9   4      652.35      674.84     16.56 o
   1  -9   4       89.68       86.82      8.58 o
   2  -9   4      559.31      621.92     13.20 o
   3  -9   4      441.98      514.67     13.86 o
   4  -9   4       76.52       73.85      5.85 o
   5  -9   4      415.67      439.79     14.48 o
   6  -9   4      298.71      312.50     25.14 o
   7  -9   4       19.70        7.31      9.51 o
   8  -9   4        2.73        3.21      9.32 o
  -5  -8   4        4.47        4.32      4.12 o
  -4  -8   4        0.90        3.60      3.73 o
  -3  -8   4        3.47        8.49      3.59 o
  -2  -8   4      103.53      105.52      7.74 o
  -1  -8   4      505.53      484.54     13.69 o
   0  -8   4      432.28      415.49     13.32 o
   1  -8   4      794.77      793.87     14.33 o
   2  -8   4      198.17      192.14      7.15 o
   3  -8   4      426.99      404.96      9.79 o
   4  -8   4        1.38        0.00      1.93 o
   5  -8   4      475.24      461.04     29.55 o
   6  -8   4      302.33      312.71     14.76 o
   7  -8   4      351.80      392.52     29.17 o
   8  -8   4        8.17       15.18     10.46 o
   9  -8   4       87.75       60.55     18.33 o
  -5  -7   4        0.06        1.59      3.49 o
  -4  -7   4      300.49      289.87     11.81 o
  -3  -7   4      615.79      617.29     15.95 o
  -2  -7   4       22.83       30.43      4.77 o
  -1  -7   4      830.32      846.97     14.63 o
   0  -7   4      208.77      195.42      6.79 o
   1  -7   4      142.27      182.94      6.34 o
   2  -7   4       86.50       99.27      4.99 o
   3  -7   4      284.57      294.58     13.54 o
   4  -7   4       52.99       46.76      5.30 o
   5  -7   4      242.68      239.35      9.63 o
   6  -7   4      184.57      177.09     12.70 o
   7  -7   4      358.65      369.33     27.60 o
   8  -7   4      239.61      222.59     25.58 o
   9  -7   4       47.92       71.70     18.84 o
  -6  -6   4      203.14      205.62     12.59 o
  -5  -6   4       55.56       57.01      6.47 o
  -4  -6   4       40.41       38.89      5.30 o
  -3  -6   4      345.09      325.19     10.86 o
  -2  -6   4      216.42      197.72      7.00 o
  -1  -6   4       40.81       45.81      3.73 o
   0  -6   4       18.01       31.10      3.07 o
   1  -6   4       48.24       41.39      3.55 o
   2  -6   4        4.98        3.82      1.89 o
   3  -6   4     2117.12     2189.00     25.55 o
   4  -6   4       25.58       31.80      3.55 o
   5  -6   4      730.37      732.70     20.54 o
   6  -6   4      140.07      136.55      8.00 o
   7  -6   4        6.31        2.64      3.57 o
   8  -6   4      448.25      390.12     30.18 o
   9  -6   4      236.53      236.64     27.66 o
  -7  -5   4       23.50       24.04      7.68 o
  -6  -5   4      150.51      166.49      9.56 o
  -5  -5   4        2.02        2.56      3.22 o
  -4  -5   4       57.51       58.32      5.67 o
  -3  -5   4      309.54      302.53      9.87 o
  -2  -5   4      178.32      189.43      7.42 o
  -1  -5   4      518.94      450.64      8.85 o
   0  -5   4      283.82      272.88      6.52 o
   1  -5   4      754.84      741.10     10.87 o
   2  -5   4     4520.78     4639.36     48.71 o
   3  -5   4     1225.63     1266.21     16.94 o
   4  -5   4       81.27       84.34      4.87 o
   5  -5   4      286.30      271.75      9.68 o
   6  -5   4      269.12      285.57     10.59 o
   7  -5   4        2.96        6.25      3.64 o
   8  -5   4      196.38      186.11     22.68 o
   9  -5   4      112.19      122.04     21.36 o
  -7  -4   4        0.30        0.00      4.48 o
  -6  -4   4       82.23       79.75      6.85 o
  -5  -4   4       62.82       63.53      5.82 o
  -4  -4   4       38.23       37.20      3.94 o
  -3  -4   4      120.49      122.69      5.39 o
  -2  -4   4      596.94      554.91      9.83 o
  -1  -4   4     1150.48     1151.74     13.82 o
   0  -4   4     6826.00     6942.26     74.75 o
   1  -4   4       17.82       40.62      3.28 o
   2  -4   4     4180.82     4549.59     58.29 o
   3  -4   4     2953.32     2869.89     28.00 o
   4  -4   4      674.33      750.41     25.68 o
   5  -4   4      197.92      211.84      8.55 o
   6  -4   4     1062.29     1096.06     22.51 o
   7  -4   4      598.83      602.22     17.14 o
   8  -4   4      476.37      475.27     20.17 o
   9  -4   4       36.69       17.33     12.03 o
  -7  -3   4       22.02       16.27      4.95 o
  -6  -3   4       13.08       13.91      4.87 o
  -5  -3   4      163.56      166.04      6.91 o
  -4  -3   4     1370.77     1378.51     18.28 o
  -3  -3   4      768.74      739.96     11.79 o
  -2  -3   4      174.62      162.76      5.42 o
  -1  -3   4     3359.12     3178.52     33.85 o
   0  -3   4     3531.61     3481.60     35.51 o
   1  -3   4      632.17      579.66     12.17 o
   2  -3   4     2666.22     2594.92     28.51 o
   3  -3   4     2978.66     2988.86     27.96 o
   4  -3   4     1085.96     1235.51     20.35 o
   5  -3   4      621.33      633.58     14.92 o
   6  -3   4      740.43      757.32     17.86 o
   7  -3   4        0.48        7.77      3.85 o
   8  -3   4       23.34       29.64      9.23 o
  -7  -2   4       95.60      102.14     14.05 o
  -6  -2   4      332.51      342.99      9.49 o
  -5  -2   4       78.37       87.52      5.57 o
  -4  -2   4       14.54       14.22      2.48 o
  -3  -2   4     6300.10     6449.31     87.95 o
  -2  -2   4     1124.19     1155.89     16.85 o
  -1  -2   4     2988.53     3247.45     33.28 o
   0  -2   4     7589.76     7953.91     72.69 o
   1  -2   4      424.05      438.44      7.93 o
   2  -2   4        3.40        7.66      1.45 o
   3  -2   4        5.67       23.27      3.99 o
   4  -2   4        3.43        3.61      2.34 o
   5  -2   4      569.25      568.00     14.49 o
   6  -2   4      596.41      590.79     18.67 o
   7  -2   4        5.11        4.11      3.71 o
   8  -2   4        1.46        6.35      5.40 o
  -7  -1   4      209.46      198.46     12.98 o
  -6  -1   4      961.26      951.73     17.32 o
  -5  -1   4      253.07      250.56     10.12 o
  -4  -1   4      947.34      838.90     35.97 o
  -3  -1   4     7995.34     8247.94     66.97 o
  -2  -1   4     5582.88     6251.82     59.06 o
  -1  -1   4     1267.73     1229.02     15.10 o
   0  -1   4      122.99      134.30      3.82 o
   1  -1   4     1060.60      959.73     15.37 o
   2  -1   4     1103.01     1042.11     13.54 o
   3  -1   4       10.53        6.33      2.31 o
   4  -1   4      518.65      488.91     16.53 o
   5  -1   4      373.13      386.45     12.99 o
   6  -1   4      208.32      188.21      9.99 o
   7  -1   4        3.78        1.37      3.33 o
   8  -1   4        5.09       10.33      4.23 o
  -9   0   4       89.81      111.45     18.96 o
  -8   0   4       91.97       85.31     15.50 o
  -7   0   4       40.90       38.47      5.76 o
  -6   0   4      916.50      896.90     19.75 o
  -5   0   4     1601.53     1629.11     21.57 o
  -4   0   4       33.47       35.37      3.27 o
  -3   0   4     4159.84     4252.24     52.39 o
  -2   0   4      369.49      436.43      8.82 o
  -1   0   4      166.99      154.27      4.33 o
   0   0   4       31.75       22.58      4.42 o
   1   0   4     2114.62     2031.83     22.90 o
   2   0   4       49.58       70.24      4.16 o
   3   0   4     3988.30     4286.00     70.93 o
   4   0   4      613.50      706.35     16.02 o
   5   0   4      222.12      225.21      9.88 o
   6   0   4       62.36       66.66      6.96 o
   7   0   4      102.46       93.27      8.71 o
   8   0   4      324.70      333.51     20.04 o
  -9   1   4      213.91      245.72     26.02 o
  -8   1   4       40.07       28.35      9.95 o
  -7   1   4      208.06      204.58     16.48 o
  -6   1   4      196.39      199.24      9.27 o
  -5   1   4      517.41      547.31     10.94 o
  -4   1   4     5115.46     5318.84     46.56 o
  -3   1   4      614.58      610.17     13.18 o
  -2   1   4      806.36      920.75     12.76 o
  -1   1   4     1583.24     1581.78     18.95 o
   0   1   4      739.36      736.51     11.76 o
   1   1   4        6.09       11.73      2.08 o
   2   1   4     5373.93     5336.64     46.26 o
   3   1   4      180.20      159.74      5.76 o
   4   1   4      244.85      265.05     10.27 o
   5   1   4      215.34      227.55     10.43 o
   6   1   4      125.38      119.87      9.72 o
   7   1   4        1.58        1.09      3.89 o
   8   1   4       88.18      120.78     12.77 o
  -9   2   4      333.75      350.37     29.67 o
  -8   2   4      189.16      210.75     22.74 o
  -7   2   4      255.23      248.03     11.00 o
  -6   2   4       12.61        8.88      7.38 o
  -5   2   4       85.43       86.46      6.30 o
  -4   2   4      879.91      910.88     17.16 o
  -3   2   4       19.35       31.77      4.61 o
  -2   2   4       60.57       69.53      3.33 o
  -1   2   4       95.86       84.65      3.97 o
   0   2   4     4410.35     4331.13     44.45 o
   1   2   4      255.70      294.93      8.33 o
   2   2   4     1567.77     1652.22     20.67 o
   3   2   4     2696.45     2634.18     29.66 o
   4   2   4      466.64      438.14     14.95 o
   5   2   4      136.21      135.86     11.82 o
   6   2   4     1084.12     1137.32     26.69 o
   7   2   4      129.96      149.19     11.49 o
  -9   3   4        2.66       14.30      9.45 o
  -8   3   4        0.33        2.52      6.80 o
  -7   3   4      481.49      473.09     15.02 o
  -6   3   4       16.81       18.75      4.15 o
  -5   3   4      156.58      178.41      8.20 o
  -4   3   4     1281.75     1257.41     30.35 o
  -3   3   4       56.96       61.22      4.87 o
  -2   3   4      345.28      322.11      6.75 o
  -1   3   4     2274.88     2210.91     27.19 o
   0   3   4     4035.30     4269.97     46.06 o
   1   3   4     1935.39     2216.63     25.18 o
   2   3   4     1430.14     1339.84     17.05 o
   3   3   4      413.85      401.46      9.22 o
   4   3   4      335.98      337.82     12.82 o
   5   3   4       61.78       63.03      7.39 o
   6   3   4       40.21       46.64      6.96 o
   7   3   4        6.22       10.53      6.16 o
  -9   4   4        9.07        0.00      6.80 o
  -8   4   4       35.50       40.64     11.97 o
  -7   4   4        9.34       17.21      4.62 o
  -6   4   4      691.24      655.11     18.02 o
  -5   4   4       63.87       62.68      5.85 o
  -4   4   4      459.53      452.70     12.72 o
  -3   4   4     1730.03     1698.87     19.30 o
  -2   4   4      887.66      884.75     13.41 o
  -1   4   4      127.70      159.91      5.79 o
   0   4   4     1505.11     1300.13     16.14 o
   1   4   4     1795.31     1808.23     23.55 o
   2   4   4      245.42      245.29      7.45 o
   3   4   4     2404.09     2399.81     27.32 o
   4   4   4       45.37       29.98      6.44 o
   5   4   4       51.17       54.43     11.98 o
   6   4   4      113.77      123.08     11.03 o
  -9   5   4      102.63       90.98     18.33 o
  -8   5   4       16.65       26.97     10.02 o
  -7   5   4        2.95        6.35      3.85 o
  -6   5   4     1701.71     1703.48     29.88 o
  -5   5   4       55.81       44.07      5.47 o
  -4   5   4     1260.61     1259.43     23.29 o
  -3   5   4      502.89      489.38     17.56 o
  -2   5   4      986.48      969.37     15.56 o
  -1   5   4      568.19      565.97     14.91 o
   0   5   4      428.43      418.20     13.43 o
   1   5   4       32.94       32.24      3.47 o
   2   5   4      490.40      453.65     14.23 o
   3   5   4      344.45      330.28      9.79 o
   4   5   4        2.71       10.72      4.04 o
   5   5   4      152.05      147.10     17.67 o
   6   5   4        4.11        8.10      5.82 o
  -9   6   4       51.97       49.71     14.62 o
  -8   6   4      256.65      269.03     26.40 o
  -7   6   4        6.37        2.22      3.89 o
  -6   6   4     2531.46     2446.47     38.14 o
  -5   6   4      905.57      876.94     20.46 o
  -4   6   4      336.02      327.05     11.99 o
  -3   6   4     2467.59     2434.68     35.94 o
  -2   6   4      788.97      726.42     14.31 o
  -1   6   4       49.83       36.34      5.43 o
   0   6   4     1343.39     1301.41     20.86 o
   1   6   4      270.85      254.44      8.30 o
   2   6   4      195.28      204.07      8.31 o
   3   6   4       76.36       83.42      6.22 o
   4   6   4       16.57       14.29      5.44 o
   5   6   4       54.85       53.47      7.96 o
  -9   7   4      151.44      154.36     23.94 o
  -8   7   4      102.71       87.95     17.14 o
  -7   7   4       22.39       17.80      4.98 o
  -6   7   4       73.20       71.12      7.50 o
  -5   7   4        9.06        4.85      3.33 o
  -4   7   4       79.80       78.33      7.51 o
  -3   7   4      230.82      252.84     11.35 o
  -2   7   4        2.84        2.07      2.42 o
  -1   7   4      468.38      496.81     11.27 o
   0   7   4      447.17      480.43     11.68 o
   1   7   4      599.39      590.46     13.50 o
   2   7   4        1.14        0.14      2.28 o
   3   7   4      184.63      175.15      8.77 o
   4   7   4       38.17       36.77      8.60 o
  -8   8   4       70.90       62.72     10.18 o
  -7   8   4        2.67        0.55      3.96 o
  -6   8   4       32.61       28.43      5.75 o
  -5   8   4      133.65      135.09      9.98 o
  -4   8   4      204.83      207.73     11.60 o
  -3   8   4     1479.57     1480.35     29.56 o
  -2   8   4      852.29      796.63     21.19 o
  -1   8   4      492.41      442.81     11.40 o
   0   8   4     1121.16     1080.86     19.10 o
   1   8   4        6.75        3.09      2.60 o
   2   8   4       29.81       33.03      5.85 o
   3   8   4      280.09      299.09     11.40 o
  -8   9   4        1.32        5.84      5.74 o
  -7   9   4       38.78       40.02      6.99 o
  -6   9   4       35.10       29.56      5.95 o
  -5   9   4        1.59        0.00      3.70 o
  -4   9   4        4.01        3.36      3.82 o
  -3   9   4        2.20        2.51      3.68 o
  -2   9   4      155.13      132.34     17.01 o
  -1   9   4      200.00      193.39      9.56 o
   0   9   4      250.42      242.91      9.94 o
   1   9   4       41.51       46.15      5.40 o
   2   9   4       33.56       29.47      5.03 o
  -8  10   4       81.87       86.76     16.00 o
  -7  10   4      386.21      403.10     24.22 o
  -6  10   4      126.29      114.55     10.53 o
  -5  10   4       11.06        8.56      4.65 o
  -4  10   4      194.72      203.97     12.83 o
  -3  10   4       22.09       19.53      6.89 o
  -2  10   4       92.37       95.12     10.04 o
  -1  10   4       69.32       73.17     11.36 o
   0  10   4       86.98      117.52      7.97 o
   1  10   4      438.00      448.96     14.40 o
  -7  11   4       42.06       34.34      8.55 o
  -6  11   4      241.93      262.26     15.26 o
  -5  11   4       17.87       11.11      5.40 o
  -4  11   4       23.91       18.05     11.06 o
  -3  11   4       53.46       54.67      8.37 o
  -2  11   4       29.46       30.57      6.82 o
  -1  11   4        6.42        7.82      5.44 o
   0  11   4        1.31        2.91      4.54 o
  -4  12   4        7.10        9.64      7.31 o
  -3  12   4      234.24      189.83     23.31 o
   3 -13   5      144.28      169.25     13.78 o
   4 -13   5       23.01       18.52      5.62 o
   0 -12   5      278.56      337.79     16.31 o
   1 -12   5       15.11        6.52      3.76 o
   2 -12   5       80.12       78.50      7.52 o
   3 -12   5       88.40      110.87      8.75 o
   4 -12   5      140.88      149.69     10.69 o
  -2 -11   5       86.61       67.94     18.46 o
  -1 -11   5       21.32       18.53      4.56 o
   0 -11   5      162.88      152.72      9.97 o
   1 -11   5       66.40       60.78      7.88 o
   2 -11   5       34.87       31.38      5.39 o
   3 -11   5      229.56      196.20     10.14 o
   4 -11   5     1285.74     1292.97     24.22 o
   7 -11   5       24.81        0.00      9.58 o
  -3 -10   5      175.15      193.91     13.52 o
  -2 -10   5       43.20       38.85      7.94 o
  -1 -10   5       15.92       20.76      4.37 o
   0 -10   5      256.89      280.04     11.77 o
   1 -10   5       38.16       37.53      5.34 o
   2 -10   5      227.80      207.38     10.03 o
   3 -10   5       47.88       65.18      6.24 o
   4 -10   5      589.32      620.08     15.42 o
   5 -10   5      197.10      227.47     11.39 o
   6 -10   5      447.40      434.54     30.12 o
   7 -10   5        0.76        9.45      9.95 o
   8 -10   5        6.12        0.00      9.14 o
  -4  -9   5       17.38       15.72      4.78 o
  -3  -9   5       94.94       92.09      8.26 o
  -2  -9   5      471.76      450.51     14.77 o
  -1  -9   5       18.64       21.26      4.32 o
   0  -9   5       92.99       82.79      6.89 o
   1  -9   5     1183.17     1160.81     21.76 o
   2  -9   5       96.50       90.18      6.66 o
   3  -9   5      182.04      204.64      7.84 o
   4  -9   5      172.99      185.07      9.76 o
   5  -9   5      538.32      492.56     15.61 o
   6  -9   5      657.72      675.09     36.23 o
   7  -9   5      162.53      144.97     20.48 o
   8  -9   5       42.24       26.40     13.10 o
  -5  -8   5       81.67       78.63      8.17 o
  -4  -8   5      112.71       86.88     10.09 o
  -3  -8   5        7.75        3.25      3.30 o
  -2  -8   5       75.17       81.17      8.19 o
  -1  -8   5       37.30       43.00      8.16 o
   0  -8   5     1325.12     1269.13     22.21 o
   1  -8   5       90.93      101.79      6.59 o
   2  -8   5      169.71      187.87      7.04 o
   3  -8   5      462.12      481.98     10.77 o
   4  -8   5      262.82      284.75      9.46 o
   5  -8   5       30.36       42.10      5.99 o
   6  -8   5       53.04       52.37      6.52 o
   7  -8   5      109.73       99.04     17.89 o
   8  -8   5        4.36       16.76     10.90 o
  -5  -7   5       12.22        8.71      4.54 o
  -4  -7   5      294.39      301.97     12.27 o
  -3  -7   5      359.52      345.11     13.01 o
  -2  -7   5      242.27      236.49     10.63 o
  -1  -7   5        6.97        3.42      2.60 o
   0  -7   5     1578.31     1532.82     23.38 o
   1  -7   5      278.33      296.60      8.72 o
   2  -7   5      232.48      223.79      7.63 o
   3  -7   5     1131.44     1108.47     19.85 o
   4  -7   5      197.43      221.45      9.31 o
   5  -7   5       31.75       36.90      4.95 o
   6  -7   5       67.52       76.49      7.25 o
   7  -7   5       44.35       49.39     14.69 o
   8  -7   5        1.63        4.73      9.20 o
   9  -7   5      111.70       92.24     20.04 o
  -6  -6   5       10.04       11.04      4.41 o
  -5  -6   5       22.03       20.72      5.79 o
  -4  -6   5        5.05        6.88      3.29 o
  -3  -6   5      307.68      299.03     10.54 o
  -2  -6   5       65.14       60.32      7.47 o
  -1  -6   5      283.74      255.68      8.78 o
   0  -6   5      973.98      866.83     13.06 o
   1  -6   5       71.53       68.93      3.98 o
   2  -6   5        0.71        2.61      1.66 o
   3  -6   5     2673.14     2641.37     29.28 o
   4  -6   5       87.58       97.31      6.60 o
   5  -6   5      477.31      466.94     15.43 o
   6  -6   5      412.69      422.22     13.31 o
   7  -6   5       26.15       28.29      5.26 o
   8  -6   5       45.39       14.30     10.77 o
   9  -6   5       69.04       53.55     16.26 o
  -7  -5   5        2.30        4.60      4.32 o
  -6  -5   5       65.35       67.48      6.85 o
  -5  -5   5       49.17       44.66      5.68 o
  -4  -5   5       16.07       13.25      3.54 o
  -3  -5   5     1806.59     1784.93     25.77 o
  -2  -5   5     1154.51     1042.84     22.82 o
  -1  -5   5     2334.44     2355.92     23.66 o
   0  -5   5     2986.96     2995.51     27.40 o
   1  -5   5     4954.57     5235.71     41.50 o
   2  -5   5      555.85      605.51     10.98 o
   3  -5   5     1102.92      965.31     14.61 o
   4  -5   5     2075.49     2112.50     29.58 o
   5  -5   5        0.50        5.82      2.78 o
   6  -5   5      132.42      137.41      8.27 o
   7  -5   5      269.68      297.50     12.07 o
   8  -5   5        2.69        0.16      4.71 o
   9  -5   5       17.39       21.55     12.60 o
  -7  -4   5       23.19       31.14      6.41 o
  -6  -4   5      246.25      228.05     10.22 o
  -5  -4   5      370.59      377.85     11.76 o
  -4  -4   5       61.26       65.59      5.51 o
  -3  -4   5      686.66      656.99     13.74 o
  -2  -4   5      908.02      907.76     12.87 o
  -1  -4   5      300.79      269.98      6.33 o
   0  -4   5      158.91      136.59      4.07 o
   1  -4   5      492.59      505.26      8.97 o
   2  -4   5      338.61      375.06      7.92 o
   3  -4   5     1066.93     1125.09     15.05 o
   4  -4   5      380.71      420.37     11.63 o
   5  -4   5        5.14        7.83      3.31 o
   6  -4   5       10.27       16.23      5.82 o
   7  -4   5      335.72      303.60     12.40 o
   8  -4   5      229.93      198.22     11.44 o
  -7  -3   5        4.11        8.80      5.98 o
  -6  -3   5      311.96      334.65     11.19 o
  -5  -3   5      452.48      451.11     12.05 o
  -4  -3   5      448.52      439.26      9.74 o
  -3  -3   5      315.33      276.61      7.04 o
  -2  -3   5     4070.53     4051.21     33.83 o
  -1  -3   5     1407.54     1421.45     21.02 o
   0  -3   5       88.40       79.75      6.87 o
   1  -3   5     2426.89     2309.93     26.37 o
   2  -3   5      279.72      335.53      6.98 o
   3  -3   5     1018.33      961.27     12.45 o
   4  -3   5     1066.90      991.32     18.57 o
   5  -3   5       30.81       36.20      4.83 o
   6  -3   5     1323.44     1302.63     25.01 o
   7  -3   5      314.09      306.75     12.87 o
   8  -3   5      158.58      152.61     19.53 o
   9  -3   5      151.55      129.73     16.13 o
  -7  -2   5       49.71       36.96      7.74 o
  -6  -2   5      482.24      480.96     12.56 o
  -5  -2   5      234.90      245.71      7.58 o
  -4  -2   5      134.42      150.10      6.50 o
  -3  -2   5        6.82       21.99      2.86 o
  -2  -2   5     2434.69     2598.82     26.08 o
  -1  -2   5      371.79      369.93     11.09 o
   0  -2   5       57.19       52.28      3.62 o
   1  -2   5      384.22      355.80      7.57 o
   2  -2   5       27.37       49.09      4.87 o
   3  -2   5      141.78      106.36      5.81 o
   4  -2   5       10.38       13.73      4.26 o
   5  -2   5        6.85       15.94      3.95 o
   6  -2   5      406.80      407.96     13.82 o
   7  -2   5      140.90      128.85      9.36 o
   8  -2   5       74.53       65.63      8.56 o
  -7  -1   5      184.56      190.10     10.78 o
  -6  -1   5       54.39       62.33      6.56 o
  -5  -1   5      338.12      346.79      8.40 o
  -4  -1   5      706.54      691.58     13.08 o
  -3  -1   5      906.75      843.74     13.04 o
  -2  -1   5     1454.52     1343.11     18.08 o
  -1  -1   5      226.71      257.83      6.14 o
   0  -1   5     3430.63     3609.78     35.86 o
   1  -1   5      229.25      183.55      5.34 o
   2  -1   5     1030.47     1119.00     13.69 o
   3  -1   5     6225.74     6266.63     73.71 o
   4  -1   5     1206.97     1099.48     20.37 o
   5  -1   5      507.73      542.68     18.68 o
   6  -1   5      728.98      714.90     18.76 o
   7  -1   5      189.27      209.99     11.69 o
   8  -1   5       12.02        9.94      4.17 o
  -8   0   5      241.64      242.00     23.31 o
  -7   0   5       28.76       28.99      5.43 o
  -6   0   5      155.67      138.26      8.62 o
  -5   0   5       19.84       24.00      3.37 o
  -4   0   5     8004.83     8244.64     78.19 o
  -3   0   5     2995.09     3176.63     30.75 o
  -2   0   5      193.21      225.81      8.26 o
  -1   0   5     1832.18     1951.33     22.48 o
   0   0   5      998.83      896.49     36.70 o
   1   0   5      492.59      522.46      9.98 o
   2   0   5      151.73      216.97      9.24 o
   3   0   5     1210.10     1167.84     15.63 o
   4   0   5      954.61      931.16     19.35 o
   5   0   5        8.94        5.15      3.19 o
   6   0   5       94.66      102.99     12.47 o
   7   0   5        0.94        8.09      4.20 o
   8   0   5       32.15       43.83      7.26 o
  -9   1   5       92.69      107.74     19.59 o
  -8   1   5       61.77       87.64     16.26 o
  -7   1   5       10.73       13.81      4.37 o
  -6   1   5      286.69      297.31     11.53 o
  -5   1   5      691.46      695.94     16.34 o
  -4   1   5        2.39        5.39      1.97 o
  -3   1   5     8488.67     8723.25    137.50 o
  -2   1   5       93.19       75.43      4.22 o
  -1   1   5      808.69      844.44     13.17 o
   0   1   5     3917.02     3763.95     39.28 o
   1   1   5    13310.92    14062.95    124.69 o
   2   1   5      343.24      351.80      8.09 o
   3   1   5     1932.41     1837.91     25.24 o
   4   1   5      527.90      526.33     14.89 o
   5   1   5      722.73      753.37     19.42 o
   6   1   5     1031.78      987.88     52.13 o
   7   1   5       61.18       71.97      8.40 o
  -9   2   5       61.57       91.29     17.83 o
  -8   2   5       17.62        9.20      6.87 o
  -7   2   5       43.29       33.82      7.28 o
  -6   2   5      540.54      517.65     15.04 o
  -5   2   5      526.83      514.13     13.95 o
  -4   2   5     1478.72     1623.53     25.17 o
  -3   2   5     2237.09     2295.80     30.24 o
  -2   2   5      417.01      374.89      7.18 o
  -1   2   5       97.03      108.34      5.89 o
   0   2   5     2183.24     2101.46     26.57 o
   1   2   5      985.73     1040.44     17.65 o
   2   2   5      206.98      227.28      7.43 o
   3   2   5        7.81       13.21      2.69 o
   4   2   5       27.79       29.51      7.23 o
   5   2   5      186.08      191.96     11.78 o
   6   2   5       48.72       59.41     12.04 o
   7   2   5       20.87       22.76      8.82 o
  -9   3   5       66.42       98.03     19.03 o
  -8   3   5      144.12      167.72     21.11 o
  -7   3   5       27.85       24.99      5.07 o
  -6   3   5      930.56      940.72     20.88 o
  -5   3   5     2746.29     2666.26     42.23 o
  -4   3   5      348.21      360.46     11.66 o
  -3   3   5     1439.54     1428.83     23.04 o
  -2   3   5      214.34      201.13      5.68 o
  -1   3   5      110.45      117.14      4.92 o
   0   3   5     2114.90     2175.34     24.78 o
   1   3   5     1827.80     1905.36     20.72 o
   2   3   5       70.21       79.53      5.09 o
   3   3   5      683.92      722.61     17.78 o
   4   3   5       11.72       12.24      7.67 o
   5   3   5       14.53       13.72      4.71 o
   6   3   5      199.78      209.70     17.83 o
   7   3   5      101.87       80.27     16.51 o
  -9   4   5      234.83      275.08     28.41 o
  -8   4   5       51.52       59.19      7.32 o
  -7   4   5       64.71       67.58      7.27 o
  -6   4   5       25.65       22.19      4.56 o
  -5   4   5      631.65      581.83     15.55 o
  -4   4   5      171.04      180.17      8.36 o
  -3   4   5      709.16      708.12     19.64 o
  -2   4   5     1241.21     1236.92     17.19 o
  -1   4   5     1976.31     2111.75     25.08 o
   0   4   5       71.74       97.50      4.68 o
   1   4   5       65.59       59.96      4.14 o
   2   4   5        0.10        0.00      2.01 o
   3   4   5      350.03      311.78      9.12 o
   4   4   5        8.59        9.34      3.71 o
   5   4   5       35.53       28.71      7.18 o
   6   4   5       24.39       38.68      7.63 o
  -9   5   5       62.01       58.15     15.94 o
  -8   5   5      199.90      215.39     12.08 o
  -7   5   5      122.80      122.39     13.56 o
  -6   5   5        3.62        5.73      5.08 o
  -5   5   5      873.90      861.63     21.83 o
  -4   5   5       59.75       58.75      7.02 o
  -3   5   5      467.10      457.87     18.97 o
  -2   5   5      813.09      810.27     14.38 o
  -1   5   5       27.04       29.65      6.01 o
   0   5   5     1214.00     1266.63     17.54 o
   1   5   5      978.08     1000.28     18.06 o
   2   5   5     1431.91     1384.92     20.28 o
   3   5   5       92.11      104.25      6.36 o
   4   5   5      181.67      215.87     12.41 o
   5   5   5        4.89        6.92      7.34 o
  -9   6   5        8.47        4.91      8.57 o
  -8   6   5       69.69       68.58      7.98 o
  -7   6   5       40.02       35.92      9.45 o
  -6   6   5       17.16       12.42      4.37 o
  -5   6   5       16.19       13.79      3.91 o
  -4   6   5       54.53       63.39      6.71 o
  -3   6   5      765.81      753.89     18.78 o
  -2   6   5      368.66      323.92      9.65 o
  -1   6   5        4.97        4.37      1.96 o
   0   6   5      140.29      154.68      6.64 o
   1   6   5      234.85      236.47      8.34 o
   2   6   5       11.15        7.85      2.67 o
   3   6   5      525.96      529.87     18.81 o
   4   6   5      347.17      379.96     20.80 o
   5   6   5        8.62        9.20      5.39 o
  -9   7   5       32.06       25.89     11.97 o
  -8   7   5       71.49       64.77      8.13 o
  -7   7   5      227.30      234.34     12.92 o
  -6   7   5      392.52      372.13     14.60 o
  -5   7   5      277.10      269.09     18.04 o
  -4   7   5      359.41      365.40     13.94 o
  -3   7   5     1733.34     1625.62     37.44 o
  -2   7   5      682.48      630.67     18.16 o
  -1   7   5       15.54       12.28      2.62 o
   0   7   5      645.20      666.53     14.01 o
   1   7   5      736.80      672.35     14.72 o
   2   7   5        0.01        3.90      2.87 o
   3   7   5      140.38      145.64      9.46 o
   4   7   5      167.84      196.88     13.35 o
  -8   8   5        0.90        2.50      4.31 o
  -7   8   5      218.53      209.73     12.64 o
  -6   8   5      537.52      528.89     23.77 o
  -5   8   5      253.12      247.82     17.51 o
  -4   8   5       58.49       73.28     14.68 o
  -3   8   5      514.75      487.16     25.47 o
  -2   8   5      402.23      402.52     19.17 o
  -1   8   5       18.31       17.36      4.02 o
   0   8   5      121.48      122.20      7.23 o
   1   8   5      143.17      153.62      8.22 o
   2   8   5      155.65      159.74      8.67 o
   3   8   5        4.03        6.14      3.96 o
  -8   9   5      253.23      250.04     14.76 o
  -7   9   5       30.84       19.31      5.78 o
  -6   9   5      510.96      510.76     23.29 o
  -5   9   5      627.97      569.08     19.88 o
  -4   9   5      363.85      324.07     14.50 o
  -3   9   5       18.13       18.62      5.04 o
  -2   9   5      106.93      120.60     10.35 o
  -1   9   5       24.25       17.44      5.73 o
   0   9   5      321.92      305.23     10.99 o
   1   9   5        7.18       12.58      3.67 o
   2   9   5        1.13        3.97      3.21 o
  -7  10   5        0.79        0.63      4.18 o
  -6  10   5       98.41      115.53     10.88 o
  -5  10   5       43.07       47.68      7.58 o
  -4  10   5       52.71       58.71      8.10 o
  -3  10   5       13.76        6.40      4.01 o
  -2  10   5      159.53      157.42     16.61 o
  -1  10   5        2.16        3.48      4.16 o
   0  10   5      127.50      101.26      7.70 o
   1  10   5        0.80        1.26      3.02 o
  -6  11   5       25.71       33.57      8.82 o
  -5  11   5       79.72       75.02     11.44 o
  -4  11   5       24.82       30.99      7.91 o
  -3  11   5       51.96       40.17      7.57 o
  -2  11   5       69.24       63.89      9.09 o
  -1  11   5       13.18       20.75     13.64 o
   3 -13   6       57.98       65.65      7.45 o
   0 -12   6      118.96      118.81     18.65 o
   1 -12   6       75.88       74.93      7.90 o
   2 -12   6        1.03        6.46      3.64 o
   3 -12   6      112.97      112.42      8.73 o
   4 -12   6        5.32        3.35      5.76 o
   5 -12   6       63.28       51.60     12.92 o
  -1 -11   6       34.90       30.60      5.73 o
   0 -11   6       12.03       18.48      4.36 o
   1 -11   6       57.45       68.73      7.02 o
   2 -11   6       12.68       12.63      6.05 o
   3 -11   6      151.94      149.90      9.14 o
   4 -11   6       39.25       20.40      6.27 o
   5 -11   6       46.72       53.91      8.61 o
  -3 -10   6        6.21        5.02     10.30 o
  -2 -10   6       84.86       88.32      8.52 o
  -1 -10   6       88.17       99.29      8.24 o
   0 -10   6        1.19        0.00      2.88 o
   1 -10   6      780.52      745.85     31.28 o
   2 -10   6      171.64      169.70      9.16 o
   3 -10   6      198.60      258.23     12.19 o
   4 -10   6      387.58      409.18     21.45 o
   5 -10   6       33.93       42.90      7.32 o
   7 -10   6       57.90       66.03     15.69 o
   8 -10   6        0.09        1.13     10.46 o
  -4  -9   6       26.34       24.56      5.70 o
  -3  -9   6       39.11       25.12      5.44 o
  -2  -9   6      206.66      204.55     13.39 o
  -1  -9   6       35.14       39.40      5.50 o
   0  -9   6        6.15       12.57      3.54 o
   1  -9   6      552.27      569.86     14.99 o
   2  -9   6       21.26       22.99      4.24 o
   3  -9   6       95.55      107.55      6.92 o
   4  -9   6     1214.23     1230.83     30.99 o
   5  -9   6       67.36       67.19      8.23 o
   6  -9   6      110.62      119.94     11.15 o
   7  -9   6      178.30      156.25     20.92 o
   8  -9   6        5.71        1.45      9.26 o
  -5  -8   6        1.31        0.00      3.60 o
  -4  -8   6       37.11       42.05      6.29 o
  -3  -8   6       77.61       71.14      7.27 o
  -2  -8   6      295.41      293.25     11.44 o
  -1  -8   6      631.14      688.09     16.63 o
   0  -8   6      945.58      884.81     18.43 o
   1  -8   6      530.26      550.84     14.47 o
   2  -8   6      241.85      257.91      9.63 o
   3  -8   6      126.04      120.55      7.87 o
   4  -8   6     2726.89     2857.55     50.53 o
   5  -8   6      837.90      873.27     24.50 o
   6  -8   6       21.50       36.68      7.71 o
   7  -8   6      179.25      169.89     30.65 o
   8  -8   6       33.69       25.39     13.23 o
  -5  -7   6        1.19        0.00      3.39 o
  -4  -7   6       39.53       45.15      6.15 o
  -3  -7   6      234.36      265.96     10.93 o
  -2  -7   6      466.66      435.75     19.43 o
  -1  -7   6      243.69      224.82     13.28 o
   0  -7   6       85.67       77.91      5.83 o
   1  -7   6     1540.27     1437.17     26.28 o
   2  -7   6      344.38      349.27      8.59 o
   3  -7   6        3.94        6.41      2.43 o
   4  -7   6      552.15      541.52     14.81 o
   5  -7   6      101.42      116.70      8.00 o
   6  -7   6       80.85       91.95      9.44 o
   7  -7   6       98.84       81.39      9.17 o
   8  -7   6       27.79       55.76     15.81 o
  -6  -6   6      160.89      154.79     12.48 o
  -5  -6   6      726.12      741.20     28.63 o
  -4  -6   6      495.77      489.34     14.25 o
  -3  -6   6      263.54      248.07      9.71 o
  -2  -6   6     1794.52     1680.07     25.23 o
  -1  -6   6      567.25      621.16     14.96 o
   0  -6   6     1393.67     1321.36     20.39 o
   1  -6   6     1400.44     1337.59     16.75 o
   3  -6   6      473.16      485.96     10.79 o
   4  -6   6       44.03       56.09      5.68 o
   5  -6   6       83.24       71.82      6.38 o
   6  -6   6      524.13      496.12     15.73 o
   7  -6   6       29.18       42.62      8.46 o
   8  -6   6       53.72       43.40      8.24 o
  -7  -5   6       58.24       69.89      8.67 o
  -6  -5   6       24.25       15.12      4.34 o
  -5  -5   6      536.82      516.98     14.74 o
  -4  -5   6      354.13      335.60     11.34 o
  -3  -5   6       68.83       71.51      5.83 o
  -2  -5   6      262.88      217.71      8.22 o
  -1  -5   6       51.29       70.50      8.32 o
   0  -5   6     1195.71     1347.01     15.33 o
   1  -5   6       36.61       33.82      2.79 o
   2  -5   6        4.92        7.86      2.17 o
   3  -5   6      139.31      159.75      8.15 o
   4  -5   6       34.87       38.43      4.71 o
   5  -5   6       42.90       43.04      5.22 o
   6  -5   6        2.57        5.53      3.67 o
   7  -5   6      642.80      626.90     25.13 o
   8  -5   6       12.31        4.85      3.96 o
  -7  -4   6       92.93      100.73     11.84 o
  -6  -4   6        0.36        0.64      3.15 o
  -5  -4   6      973.45     1011.38     19.81 o
  -4  -4   6      451.00      436.02     13.20 o
  -3  -4   6       14.97       11.08      2.95 o
  -2  -4   6     2160.65     2189.26     26.98 o
  -1  -4   6      498.35      532.30     11.21 o
   0  -4   6     3737.46     3828.31     42.79 o
   1  -4   6       37.46       86.77      4.53 o
   2  -4   6      175.94      202.42      7.93 o
   3  -4   6      727.05      709.87     12.38 o
   4  -4   6     1167.80     1189.04     25.42 o
   5  -4   6      313.70      324.20     11.44 o
   6  -4   6      624.77      625.53     17.02 o
   7  -4   6       81.34       98.52      8.37 o
   8  -4   6        3.02        4.38      3.92 o
  -7  -3   6        7.99        0.00      5.01 o
  -6  -3   6        0.09        0.78      3.03 o
  -5  -3   6        4.02        3.27      2.72 o
  -4  -3   6      496.51      516.77     12.29 o
  -3  -3   6        0.76        2.30      2.19 o
  -2  -3   6        9.32       14.37      2.22 o
  -1  -3   6       22.33       18.24      2.55 o
   0  -3   6       72.79       75.10      4.69 o
   1  -3   6     1564.98     1623.30     21.55 o
   2  -3   6     2225.40     2429.46     26.71 o
   3  -3   6       10.66        8.17      2.71 o
   4  -3   6     2525.49     2584.62     34.83 o
   5  -3   6      802.57      753.79     17.74 o
   6  -3   6       64.59       54.33      6.34 o
   7  -3   6      195.20      176.32     19.12 o
   8  -3   6      148.79      137.08     10.37 o
  -7  -2   6        0.81        0.77      4.82 o
  -6  -2   6        0.73        0.00      4.12 o
  -5  -2   6      188.04      199.25      8.87 o
  -4  -2   6      101.64      115.74      6.14 o
  -3  -2   6     3002.36     3049.11     31.44 o
  -2  -2   6     3504.36     3562.09     33.67 o
  -1  -2   6       20.85       34.24      4.51 o
   0  -2   6       89.33       54.90      4.85 o
   1  -2   6     2727.88     2507.17     28.36 o
   2  -2   6       65.26       48.66      3.03 o
   3  -2   6     3163.72     3122.54     42.90 o
   4  -2   6     2623.07     2486.01     34.41 o
   5  -2   6      129.51      154.91      8.91 o
   6  -2   6        1.34        1.49      3.17 o
   7  -2   6       66.70       69.38      7.70 o
   8  -2   6       28.61       22.38      5.67 o
  -8  -1   6       72.18       79.51     14.68 o
  -7  -1   6      107.83      101.32     14.74 o
  -6  -1   6      133.69      129.74     23.60 o
  -5  -1   6       95.00       95.12      5.73 o
  -4  -1   6        3.26        3.38      2.19 o
  -3  -1   6      305.80      300.32      7.72 o
  -2  -1   6     1364.06     1473.19     23.52 o
  -1  -1   6     1765.82     1802.11     21.98 o
   0  -1   6     1168.90     1330.68     17.71 o
   1  -1   6     1383.23     1375.69     18.65 o
   2  -1   6     2483.24     2487.01     25.35 o
   3  -1   6       56.62       92.11      3.88 o
   4  -1   6      977.89      895.92     18.89 o
   5  -1   6      645.92      675.40     17.51 o
   6  -1   6      121.03      114.47      8.86 o
   7  -1   6      396.02      367.50     23.54 o
   8  -1   6        7.53        8.80      5.17 o
  -8   0   6      194.92      215.58     33.39 o
  -7   0   6      100.68      101.61      8.74 o
  -6   0   6      169.87      176.69      9.91 o
  -5   0   6      850.83      787.40     33.27 o
  -4   0   6     1633.20     1634.41     23.94 o
  -3   0   6       73.06       65.37      3.94 o
  -2   0   6     4695.37     4878.32     42.56 o
  -1   0   6     3134.40     3072.63     33.28 o
   0   0   6       12.22       27.04      2.94 o
   1   0   6     8308.77     8599.68     80.02 o
   2   0   6      263.40      229.33      6.20 o
   3   0   6     1208.56     1186.96     16.57 o
   4   0   6      378.70      335.60     14.61 o
   5   0   6       75.57       63.85      6.68 o
   6   0   6      321.18      294.55     13.13 o
   7   0   6      169.39      163.08     11.37 o
   8   0   6        9.49       13.37      6.32 o
  -8   1   6      363.60      394.72     15.82 o
  -7   1   6      344.75      362.62     13.91 o
  -6   1   6      237.61      224.07     10.34 o
  -5   1   6      827.77      824.03     18.43 o
  -4   1   6    11180.01    11442.10    103.31 o
  -3   1   6     1098.43     1203.62     17.77 o
  -2   1   6     3590.75     3614.23     49.41 o
  -1   1   6     2043.99     1977.08     34.45 o
   0   1   6      185.37      180.40      6.46 o
   1   1   6      501.88      593.25     10.60 o
   2   1   6     1146.02     1105.40     16.08 o
   3   1   6       60.10       72.36      4.62 o
   4   1   6        4.41        2.88      2.98 o
   5   1   6      284.70      269.90     20.20 o
   6   1   6      361.20      368.63     15.02 o
   7   1   6       83.41       81.58      9.10 o
  -9   2   6       12.96        9.83      8.76 o
  -8   2   6      566.91      636.65     19.60 o
  -7   2   6      250.37      243.33     13.00 o
  -6   2   6        0.82        0.49      2.82 o
  -5   2   6      627.13      632.87     18.41 o
  -4   2   6      841.55      753.73     16.76 o
  -3   2   6        3.47        3.66      1.62 o
  -2   2   6     2041.90     1918.06     21.42 o
  -1   2   6      800.65      881.71     15.43 o
   0   2   6     3557.52     3955.55     43.84 o
   1   2   6      176.28      171.52      6.07 o
   2   2   6       27.72       25.01      3.33 o
   3   2   6      429.97      413.76     10.65 o
   4   2   6      999.26     1001.18     22.89 o
   5   2   6       39.34       37.21      6.51 o
   6   2   6       63.87       57.61      7.59 o
   7   2   6      149.45      157.36     14.40 o
  -9   3   6        0.18        2.02      7.75 o
  -8   3   6       85.06       94.54      8.98 o
  -7   3   6       88.84       98.22      8.73 o
  -6   3   6        6.02       10.11      3.92 o
  -5   3   6       31.08       26.47      4.62 o
  -4   3   6      762.88      744.95     17.11 o
  -3   3   6       26.84       34.81      4.49 o
  -2   3   6       61.93       59.77      4.51 o
  -1   3   6      582.56      638.81     11.82 o
   0   3   6        0.59        2.45      2.30 o
   1   3   6      871.65      868.50     13.31 o
   2   3   6     1349.58     1307.15     20.22 o
   3   3   6       69.75       65.88      5.43 o
   4   3   6      394.39      404.91     17.61 o
   5   3   6      160.30      164.84     11.48 o
   6   3   6       11.02        6.98      4.63 o
  -9   4   6        0.15        5.67      8.76 o
  -8   4   6       27.62       29.92      5.75 o
  -7   4   6       39.07       30.87      5.75 o
  -6   4   6      120.86      135.32     10.22 o
  -5   4   6      373.49      372.77     13.40 o
  -4   4   6       46.57       49.70      5.55 o
  -3   4   6      759.62      760.67     17.54 o
  -2   4   6      789.16      791.22     17.98 o
  -1   4   6       94.62      116.62      5.69 o
   0   4   6      544.43      555.16     17.58 o
   1   4   6     3019.55     2997.35     32.73 o
   2   4   6       62.86       62.66      4.76 o
   3   4   6       65.29       58.08      6.77 o
   4   4   6      303.43      292.31     12.98 o
   5   4   6       78.77       92.21      9.42 o
   6   4   6        1.02        0.00      7.31 o
  -9   5   6       16.47       30.81     12.16 o
  -8   5   6        1.93        4.56      4.35 o
  -7   5   6        1.67        2.17      3.61 o
  -6   5   6      128.42      134.49      9.30 o
  -5   5   6      243.57      243.70     11.18 o
  -4   5   6      840.89      851.83     19.90 o
  -3   5   6     1102.95     1089.08     22.46 o
  -2   5   6      240.80      212.09      7.46 o
  -1   5   6      489.11      438.38      9.62 o
   0   5   6        2.99        4.78      2.04 o
   1   5   6      396.61      383.28     10.00 o
   2   5   6      366.83      395.63     10.63 o
   3   5   6        0.66        2.95      3.11 o
   4   5   6       52.27       56.27      7.46 o
   5   5   6      339.79      385.79     16.92 o
  -9   6   6       70.13       98.22     19.47 o
  -8   6   6      267.39      269.39     14.21 o
  -7   6   6      110.29      105.92      9.40 o
  -6   6   6        6.91        3.49      3.71 o
  -5   6   6     1297.67     1302.69     26.91 o
  -4   6   6      246.22      257.65     16.54 o
  -3   6   6      426.23      396.02     13.87 o
  -2   6   6     1132.53     1194.56     26.14 o
  -1   6   6      113.40      106.99      5.99 o
   0   6   6      147.38      164.01      7.09 o
   1   6   6       11.05        8.36      2.85 o
   2   6   6       36.86       60.92      5.48 o
   3   6   6      122.57      104.84      9.38 o
   4   6   6       19.74       34.36      9.29 o
  -8   7   6       39.38       38.34      6.75 o
  -7   7   6       31.33       25.62      6.66 o
  -6   7   6      229.96      209.33     12.11 o
  -5   7   6      752.36      759.25     26.21 o
  -4   7   6      304.69      303.11     13.05 o
  -3   7   6        0.43        4.43      3.18 o
  -2   7   6      268.44      263.65     11.97 o
   0   7   6      144.98      158.64     14.50 o
   1   7   6      591.51      542.92     13.48 o
   2   7   6      332.37      319.00     10.90 o
   3   7   6        6.51        7.36      4.53 o
   4   7   6       54.14       57.52     14.49 o
  -8   8   6       38.00       46.49      7.82 o
  -7   8   6      115.74      101.41      9.98 o
  -6   8   6      148.91      155.15     11.39 o
  -5   8   6      759.46      805.63     22.83 o
  -4   8   6      605.69      605.88     19.55 o
  -3   8   6        0.41        2.41      3.12 o
  -2   8   6      147.68      172.16     13.42 o
  -1   8   6       45.94       51.11      9.97 o
   0   8   6        4.01        1.05      2.73 o
   1   8   6      320.76      306.69     10.91 o
   2   8   6       36.25       26.32      6.27 o
   3   8   6       19.81       26.71     10.14 o
  -8   9   6      118.24      134.44     14.15 o
  -7   9   6      109.97      107.91     10.68 o
  -6   9   6       12.98       13.61      5.76 o
  -5   9   6       49.57       43.16      7.10 o
  -4   9   6       53.50       37.51      6.71 o
  -3   9   6        6.13        7.35      5.22 o
  -2   9   6      193.65      190.72     17.04 o
  -1   9   6      154.72      146.47     12.04 o
   0   9   6        3.23        3.29      2.78 o
   1   9   6      388.18      372.90     12.48 o
  -7  10   6       93.36       85.26     11.91 o
  -6  10   6      125.84      111.13     10.93 o
  -5  10   6       22.10       23.36      6.24 o
  -4  10   6      118.81      119.62     11.11 o
  -3  10   6        1.10        2.42      3.76 o
  -2  10   6       39.07       46.51      9.32 o
  -1  10   6       85.68       94.93     10.58 o
   0  10   6       30.49       24.53     10.18 o
  -5  11   6       32.16       29.80     12.03 o
  -4  11   6       96.59       89.73     10.69 o
  -3  11   6       20.34       24.00     12.47 o
  -2  11   6      119.82      155.62     22.87 o
   0 -12   7        0.01        0.33      5.04 o
   1 -12   7       38.87       40.94      6.21 o
   2 -12   7       55.62       65.89      7.23 o
   3 -12   7        7.87       14.03      4.44 o
   4 -12   7      194.12      186.78     15.12 o
   5 -12   7       31.72       41.38      8.48 o
  -1 -11   7       26.26       22.75      4.98 o
   0 -11   7        5.96        5.73      3.46 o
   1 -11   7      353.42      394.11     14.07 o
   2 -11   7      367.40      376.85     13.46 o
   3 -11   7        0.00        3.65      3.36 o
   4 -11   7      294.21      295.10     26.93 o
   5 -11   7      134.39      126.23     12.25 o
  -3 -10   7      128.63       90.89     12.79 o
  -2 -10   7       38.28       34.66      6.87 o
  -1 -10   7       50.45       45.46      5.83 o
   0 -10   7      231.82      239.17     13.56 o
   1 -10   7      523.05      524.35     15.46 o
   2 -10   7      429.54      424.24     15.47 o
   3 -10   7       26.65       24.42      4.45 o
   4 -10   7       68.96       77.20      9.52 o
   5 -10   7      560.84      586.29     31.03 o
   6 -10   7       94.51      116.22     24.13 o
  -4  -9   7      167.40      174.25     15.44 o
  -3  -9   7        2.91        4.42      3.99 o
  -2  -9   7      111.51      109.26      8.51 o
  -1  -9   7      959.20      961.51     26.27 o
   0  -9   7        2.24        5.14      2.95 o
   1  -9   7      139.31      187.02      9.33 o
   2  -9   7      115.36      133.33      7.97 o
   3  -9   7       52.96       56.48      5.47 o
   4  -9   7       14.87       23.24      5.68 o
   5  -9   7      763.94      795.36     36.54 o
   6  -9   7       15.48       10.90      4.47 o
   7  -9   7      161.42      168.87     25.45 o
   8  -9   7       56.07       66.28     16.82 o
  -4  -8   7        6.63        2.52      4.02 o
  -3  -8   7      154.42      148.49      9.52 o
  -2  -8   7      121.27      127.58      8.50 o
  -1  -8   7     1193.78     1153.98     22.73 o
   0  -8   7       84.87      100.23      7.09 o
   1  -8   7      230.00      234.26     11.58 o
   2  -8   7       50.53       36.44      4.49 o
   3  -8   7        2.87        3.40      3.58 o
   4  -8   7        3.46        6.49      3.92 o
   5  -8   7     1988.24     1947.26     52.88 o
   6  -8   7        2.00        2.42      3.06 o
   7  -8   7      274.26      251.79     15.39 o
   8  -8   7      127.02      131.43     21.99 o
  -5  -7   7      182.34      186.89     12.46 o
  -4  -7   7      171.06      189.93     10.47 o
  -3  -7   7      394.06      403.14     13.94 o
  -2  -7   7      357.59      384.07     12.27 o
  -1  -7   7      436.88      461.45     12.93 o
   0  -7   7       29.92       36.56      4.34 o
   1  -7   7      507.94      525.37     14.48 o
   2  -7   7       91.82       95.27      5.95 o
   3  -7   7      177.65      168.72      7.19 o
   4  -7   7        3.38        2.74      2.98 o
   5  -7   7      130.26      129.50     12.63 o
   6  -7   7      152.67      159.89     12.03 o
   7  -7   7      137.42      151.61     10.04 o
   8  -7   7       89.30       87.01     11.00 o
  -6  -6   7       34.19       36.28      6.21 o
  -5  -6   7       23.69       23.73      5.11 o
  -4  -6   7      164.98      158.20     10.88 o
  -3  -6   7      408.22      388.66     12.22 o
  -2  -6   7        2.12        1.45      2.60 o
  -1  -6   7      334.18      304.77      9.83 o
   0  -6   7      193.05      208.09      7.87 o
   1  -6   7     1907.43     1962.15     25.48 o
   2  -6   7      687.13      692.36     11.57 o
   3  -6   7        0.72        1.02      2.06 o
   4  -6   7     2089.33     2047.56     31.46 o
   5  -6   7       34.65       32.40      5.04 o
   6  -6   7       16.60        5.27      3.66 o
   7  -6   7      224.78      249.39     20.99 o
   8  -6   7      234.80      216.70     12.21 o
  -6  -5   7       45.46       54.24      6.40 o
  -5  -5   7      137.11      123.96      8.19 o
  -4  -5   7      246.82      236.14      9.98 o
  -3  -5   7       34.50       36.15      5.53 o
  -2  -5   7      622.65      637.94     14.23 o
  -1  -5   7      425.40      425.91     10.95 o
   0  -5   7     1111.72     1044.65     17.08 o
   1  -5   7     1775.72     1707.15     18.54 o
   2  -5   7     1373.61     1393.92     18.79 o
   3  -5   7      135.56      134.08      7.12 o
   4  -5   7     2061.14     2056.58     30.96 o
   5  -5   7        6.56       17.63      4.17 o
   6  -5   7       27.06       18.71      5.51 o
   7  -5   7       54.39       67.18      7.84 o
   8  -5   7        1.33        3.09      3.93 o
  -7  -4   7      150.96      169.80     14.60 o
  -6  -4   7        1.15        0.31      3.21 o
  -5  -4   7       66.70       58.08      5.93 o
  -4  -4   7      324.47      314.58     10.36 o
  -3  -4   7       70.37       73.97      5.57 o
  -2  -4   7     1425.15     1415.10     21.72 o
  -1  -4   7     2393.57     2423.34     28.21 o
   0  -4   7      135.75      157.52      6.98 o
   1  -4   7      976.14      814.51     14.15 o
   2  -4   7     2754.20     2860.31     29.36 o
   3  -4   7      725.31      669.05     15.07 o
   4  -4   7      723.78      726.59     16.79 o
   5  -4   7     2594.56     2458.27     46.46 o
   6  -4   7       31.85       22.62      6.88 o
   7  -4   7       41.32       42.49      6.53 o
   8  -4   7       45.19       49.99      7.28 o
  -7  -3   7       59.67       57.70      9.81 o
  -6  -3   7       88.42       89.61     10.58 o
  -5  -3   7      461.81      434.77     20.54 o
  -4  -3   7      610.21      635.18     13.96 o
  -3  -3   7       32.22       54.50     14.57 o
  -2  -3   7     1172.95     1106.21     18.85 o
  -1  -3   7     1093.60     1055.64     16.03 o
   0  -3   7      172.79      167.03      4.14 o
   1  -3   7      170.43      127.86      4.68 o
   2  -3   7     1601.34     1587.47     19.16 o
   3  -3   7      121.80      114.14      6.66 o
   4  -3   7      485.98      436.75     14.48 o
   5  -3   7      391.66      399.36     18.31 o
   6  -3   7        7.66        9.28      4.02 o
   7  -3   7       44.09       42.26      6.28 o
   8  -3   7       27.37       25.04      5.71 o
  -8  -2   7      158.99      143.00     13.97 o
  -7  -2   7      175.99      195.10     16.19 o
  -6  -2   7      107.41       89.87     10.37 o
  -5  -2   7      437.84      408.81     11.17 o
  -4  -2   7     1095.36     1095.40     17.75 o
  -3  -2   7      733.69      735.56     13.53 o
  -2  -2   7      696.33      706.39     14.13 o
  -1  -2   7     1466.73     1465.61     16.98 o
   0  -2   7     1325.13     1252.84     17.08 o
   1  -2   7     3446.34     3881.38     41.94 o
   2  -2   7      276.24      231.14      6.88 o
   3  -2   7      667.80      608.40     16.16 o
   4  -2   7      337.50      303.13     11.53 o
   5  -2   7      804.39      791.31     19.27 o
   6  -2   7       35.24       38.09      5.86 o
   7  -2   7       66.12       66.49      7.76 o
   8  -2   7      248.66      244.81     14.10 o
  -8  -1   7      158.93      170.55     24.10 o
  -7  -1   7      233.36      245.92     15.86 o
  -6  -1   7      115.93      102.71     10.59 o
  -5  -1   7      435.42      416.02     16.73 o
  -4  -1   7       12.42       11.82      2.73 o
  -3  -1   7      302.43      297.01      9.59 o
  -2  -1   7       46.36       64.09      3.77 o
  -1  -1   7      708.20      665.91     10.76 o
   0  -1   7        0.27        0.16      2.64 o
   1  -1   7       75.13       82.96      4.06 o
   2  -1   7      311.50      286.26      7.20 o
   3  -1   7       81.87       70.78      6.42 o
   4  -1   7      606.96      551.58     15.20 o
   5  -1   7       95.08      105.97      8.23 o
   6  -1   7        0.03        0.00      2.92 o
   7  -1   7      116.99      122.99     10.25 o
   8  -1   7       88.21       97.79     11.81 o
  -8   0   7       22.67       20.24      7.09 o
  -7   0   7      352.55      356.50     30.75 o
  -6   0   7      211.16      217.60     20.82 o
  -5   0   7       13.56       17.54      4.10 o
  -4   0   7      733.97      752.41     13.41 o
  -3   0   7      362.97      324.03      8.06 o
  -2   0   7      117.56      117.86      4.86 o
  -1   0   7     1477.21     1504.59     18.23 o
   0   0   7     3741.09     4008.16     43.01 o
   1   0   7     3774.40     4140.87     44.75 o
   2   0   7     1356.11     1300.22     18.82 o
   3   0   7        0.21        0.00      1.79 o
   4   0   7       96.87       88.07      8.51 o
   5   0   7       29.54       22.87      4.86 o
   6   0   7        3.19        0.51      3.60 o
   7   0   7       51.99       64.86      8.40 o
  -8   1   7        1.12        3.82      5.52 o
  -7   1   7      234.50      262.23     12.65 o
  -6   1   7      241.84      253.17     11.35 o
  -5   1   7      131.23      145.99     10.58 o
  -4   1   7      711.16      714.50     26.41 o
  -3   1   7      347.93      368.70      8.37 o
  -2   1   7      648.15      593.23     10.54 o
  -1   1   7     1816.34     1905.54     25.12 o
   0   1   7      457.18      446.27     10.89 o
   1   1   7     1639.93     1610.79     20.23 o
   2   1   7     1054.21     1010.61     19.33 o
   3   1   7      246.79      202.72     11.12 o
   4   1   7      394.17      362.61     20.45 o
   5   1   7      145.23      145.57      9.96 o
   6   1   7       36.83       24.79      5.81 o
   7   1   7       22.51       34.32      8.45 o
  -8   2   7        8.49       11.11      5.00 o
  -7   2   7       76.25       89.42     12.23 o
  -6   2   7     1255.45     1216.39     25.11 o
  -5   2   7       28.39       30.55      6.10 o
  -4   2   7      568.28      558.29     14.76 o
  -3   2   7      558.74      579.95     10.55 o
  -2   2   7     3286.07     3228.75     32.41 o
  -1   2   7     2678.79     2734.00     33.64 o
   0   2   7      636.14      611.60     10.25 o
   1   2   7     2338.28     2368.48     24.17 o
   2   2   7     2900.70     2863.06     32.49 o
   3   2   7      179.35      171.30      9.39 o
   4   2   7      913.89      944.52     22.72 o
   5   2   7      772.32      766.27     27.09 o
   6   2   7       16.00       19.08      5.53 o
  -9   3   7        2.92        6.36      9.51 o
  -8   3   7       98.06       85.92      9.13 o
  -7   3   7       70.13       76.03      8.10 o
  -6   3   7       56.32       59.19      6.81 o
  -5   3   7      178.93      178.66      9.73 o
  -4   3   7      509.20      460.85     13.80 o
  -3   3   7      112.19      138.23      7.85 o
  -2   3   7     5132.03     5254.93     77.33 o
  -1   3   7     1739.78     1840.20     23.28 o
   0   3   7       63.06       64.47      4.03 o
   1   3   7       79.61       92.78      9.07 o
   2   3   7      500.30      493.13     12.20 o
   3   3   7      100.69      108.63      8.22 o
   4   3   7       12.83       13.07      6.49 o
   5   3   7       64.51       78.57      8.45 o
   6   3   7       19.71       26.84      6.57 o
  -9   4   7       11.25       24.13      9.95 o
  -8   4   7      183.21      185.62     16.08 o
  -7   4   7      246.17      264.47     21.51 o
  -6   4   7      120.83      124.66      9.13 o
  -5   4   7       96.33       88.59      7.60 o
  -4   4   7     2410.29     2308.25     39.48 o
  -3   4   7     2941.16     3016.72     41.43 o
  -2   4   7      498.36      452.01     10.53 o
  -1   4   7      693.45      655.18     11.55 o
   0   4   7      507.15      487.07     10.39 o
   1   4   7      705.55      662.50     12.69 o
   2   4   7      254.50      270.96      8.52 o
   3   4   7      130.86      133.82      9.52 o
   4   4   7       64.61       66.53      7.68 o
   5   4   7       78.33       89.81     12.69 o
  -9   5   7        3.79        6.93      8.19 o
  -8   5   7      208.19      199.22     15.10 o
  -7   5   7      254.37      236.13     12.71 o
  -6   5   7        0.98        4.54      4.59 o
  -5   5   7       11.00       11.66      4.12 o
  -4   5   7     1179.29     1146.53     24.44 o
  -3   5   7       19.32       18.04      4.13 o
  -2   5   7       21.65       19.45      4.20 o
  -1   5   7        6.84        7.67      2.26 o
   0   5   7      127.48      128.54      6.18 o
   1   5   7      713.57      663.42     13.56 o
   2   5   7       98.58      112.37      6.55 o
   3   5   7       11.36        7.37      7.80 o
   4   5   7       10.46        2.54      3.65 o
   5   5   7        2.74        3.59      7.12 o
  -9   6   7       23.69       31.31      8.52 o
  -8   6   7       71.38       52.74      7.81 o
  -7   6   7      361.84      377.71     18.83 o
  -6   6   7       67.75       72.52      7.94 o
  -5   6   7      174.51      149.06     10.20 o
  -4   6   7      520.24      506.72     16.51 o
  -3   6   7       78.09       88.75      7.93 o
  -2   6   7        1.45        0.00      2.81 o
  -1   6   7      127.06      128.51      8.46 o
   0   6   7      120.66      133.34      6.70 o
   1   6   7      300.22      262.30     10.15 o
   2   6   7      443.52      440.10     12.24 o
   3   6   7       42.79       41.96      6.51 o
   4   6   7      202.75      215.92     13.69 o
  -8   7   7       47.10       49.46      7.70 o
  -7   7   7       44.75       42.34      6.77 o
  -6   7   7        1.48        5.72      4.37 o
  -5   7   7       12.13       10.41      4.57 o
  -4   7   7       51.97       65.02      7.80 o
  -3   7   7      165.69      173.20     14.84 o
  -2   7   7        0.75        0.00      2.89 o
  -1   7   7       55.66       49.18      6.96 o
   0   7   7      129.09      113.36      6.82 o
   1   7   7      216.09      215.69      9.30 o
   2   7   7      297.25      260.01     10.49 o
   3   7   7        8.99       10.86      8.54 o
  -8   8   7        0.63        0.87      4.20 o
  -7   8   7       83.08       77.43      9.21 o
  -6   8   7       13.28       10.90      4.93 o
  -5   8   7      417.89      383.57     16.16 o
  -4   8   7      660.43      651.79     20.81 o
  -3   8   7        7.30        6.63      3.90 o
  -2   8   7      198.27      213.21     12.55 o
  -1   8   7      525.70      500.72     18.36 o
   0   8   7      197.32      202.29      9.27 o
   1   8   7      106.64      117.42      7.80 o
   2   8   7      193.74      203.21     11.20 o
  -7   9   7       24.15       18.41      6.37 o
  -6   9   7      364.54      351.16     19.06 o
  -5   9   7        1.80        3.02      5.28 o
  -4   9   7        5.38        1.25      3.81 o
  -3   9   7        9.85        6.53      3.89 o
  -2   9   7       70.09       75.61      8.80 o
  -1   9   7      195.27      199.91     16.68 o
   0   9   7       33.14       40.53      7.49 o
   1   9   7        0.70        3.45      3.52 o
  -6  10   7      111.74       84.42     18.21 o
  -5  10   7       30.79       37.35      7.09 o
  -4  10   7      282.90      310.79     16.61 o
  -3  10   7       96.91       78.44      9.73 o
  -2  10   7       42.61       49.20     13.61 o
  -1  10   7      377.15      372.77     18.07 o
   1 -12   8       19.10       34.08      8.40 o
   2 -12   8      177.49      202.07     11.47 o
   3 -12   8       40.76       40.17      6.71 o
   4 -12   8       12.68       10.78      5.15 o
   5 -12   8       68.50       69.63     10.58 o
  -1 -11   8       53.72       55.67      7.68 o
   0 -11   8      169.00      189.49     11.10 o
   1 -11   8       75.27       74.14      7.39 o
   2 -11   8      568.46      570.58     16.74 o
   3 -11   8       58.66       77.64      8.53 o
   4 -11   8      112.43      106.16     11.72 o
   5 -11   8       44.32       33.25      7.80 o
   6 -11   8       19.57        0.00      6.62 o
  -2 -10   8        0.10        0.00      2.99 o
  -1 -10   8      125.13      113.21     10.67 o
   0 -10   8      665.37      631.05     17.48 o
   1 -10   8        2.27        0.00      2.77 o
   2 -10   8      197.28      214.12     10.50 o
   3 -10   8       17.20       17.35      6.14 o
   4 -10   8      443.52      489.53     22.11 o
   5 -10   8        5.49        8.58      6.52 o
   6 -10   8       53.36       32.45      9.45 o
   7 -10   8        7.10        7.94      7.12 o
  -3  -9   8       23.47       29.45      5.68 o
  -2  -9   8      218.94      222.38     17.77 o
  -1  -9   8      478.96      445.98     14.41 o
   0  -9   8       84.06      104.83      7.81 o
   1  -9   8        1.25        0.00      2.19 o
   2  -9   8      244.36      260.40     10.27 o
   3  -9   8        1.96        5.84      3.85 o
   4  -9   8      224.56      198.97     13.79 o
   5  -9   8      241.17      244.51     14.59 o
   6  -9   8       79.40       82.97     12.82 o
   7  -9   8       24.63       31.00      9.39 o
  -4  -8   8       65.56       73.84      7.74 o
  -3  -8   8        3.12        0.00      2.88 o
  -2  -8   8        0.26        1.24      3.15 o
  -1  -8   8        6.41        9.65      3.58 o
   0  -8   8      173.28      155.37      8.60 o
   1  -8   8       47.07       60.43      5.74 o
   2  -8   8       90.28       95.95      6.55 o
   3  -8   8      390.90      342.61     36.92 o
   4  -8   8      189.34      159.18     14.87 o
   5  -8   8      520.55      548.61     35.60 o
   6  -8   8      255.23      257.73     18.94 o
   7  -8   8       82.84       86.82      9.36 o
   8  -8   8       94.97       91.58     11.40 o
  -5  -7   8       62.55       56.21      7.05 o
  -4  -7   8      117.75      109.61      8.83 o
  -3  -7   8        1.27        0.00      2.73 o
  -2  -7   8       15.82       21.94      4.14 o
  -1  -7   8      774.89      770.10     18.05 o
   0  -7   8      587.79      569.81     14.17 o
   1  -7   8      210.92      176.41      8.11 o
   2  -7   8     1073.03     1023.31     27.06 o
   3  -7   8      719.77      759.49     22.89 o
   4  -7   8      507.90      478.35     18.11 o
   5  -7   8     1176.48     1125.32     24.09 o
   6  -7   8      372.43      397.86     14.50 o
   7  -7   8       67.19       58.71      9.19 o
   8  -7   8      142.97      165.30     11.90 o
  -6  -6   8      139.12      133.81      9.71 o
  -5  -6   8       35.24       22.38      4.88 o
  -4  -6   8      167.23      151.61      9.02 o
  -3  -6   8       65.70       64.90      6.28 o
  -2  -6   8       58.80       55.64      5.55 o
  -1  -6   8      932.95      931.08     18.01 o
   0  -6   8      629.32      595.49     13.55 o
   1  -6   8      587.34      586.61     15.46 o
   2  -6   8       82.18       82.20      7.38 o
   3  -6   8       18.02       18.95      3.85 o
   4  -6   8       65.10       57.06     17.29 o
   5  -6   8      449.55      432.36     14.24 o
   6  -6   8      179.41      182.91     10.52 o
   7  -6   8       12.98       13.75      4.75 o
   8  -6   8       63.22       79.24      8.44 o
  -6  -5   8      224.45      247.03     14.42 o
  -5  -5   8       31.04       32.65      5.26 o
  -4  -5   8      404.05      366.58     12.04 o
  -3  -5   8      360.37      328.45     10.85 o
  -2  -5   8      368.90      395.81     11.39 o
  -1  -5   8     2848.26     2928.88     34.27 o
   0  -5   8      317.80      305.21      9.23 o
   1  -5   8       25.27       40.19      3.97 o
   2  -5   8     1227.44     1142.31     23.28 o
   3  -5   8     1608.32     1591.31     25.78 o
   4  -5   8       75.08       79.67      6.74 o
   5  -5   8     1927.38     1874.98     31.53 o
   6  -5   8       43.91       29.65      5.52 o
   7  -5   8        3.74        4.38      3.98 o
   8  -5   8       62.81       71.91      9.69 o
  -7  -4   8      165.99      175.25     15.34 o
  -6  -4   8      202.40      196.39     30.49 o
  -5  -4   8       22.72       36.36      7.29 o
  -4  -4   8      524.53      530.49     13.74 o
  -3  -4   8     1549.30     1477.06     22.88 o
  -2  -4   8       11.41       13.03      3.21 o
  -1  -4   8       78.30       76.05      5.14 o
   0  -4   8     1223.16     1247.61     24.23 o
   1  -4   8       29.54       40.50      4.10 o
   2  -4   8      172.22      148.38      5.81 o
   3  -4   8      482.29      487.59     13.25 o
   4  -4   8      121.11      153.61      8.62 o
   5  -4   8      139.41      111.94      8.10 o
   6  -4   8       74.04       72.91      7.54 o
   7  -4   8      128.08      119.85      9.63 o
   8  -4   8       30.96       18.22      5.42 o
  -7  -3   8      113.54      119.92     18.49 o
  -6  -3   8      747.82      806.51     27.33 o
  -5  -3   8       84.12       96.41      6.77 o
  -4  -3   8      713.32      658.80     19.88 o
  -3  -3   8     2314.24     2277.35     28.62 o
  -2  -3   8      329.37      333.85      9.32 o
  -1  -3   8      984.24      930.95     15.39 o
   0  -3   8     1809.78     1893.15     18.98 o
   1  -3   8       43.51       50.99      3.53 o
   2  -3   8     1933.12     1820.08     21.82 o
   3  -3   8     1071.09     1033.43     19.95 o
   4  -3   8     2002.40     1961.13     31.03 o
   5  -3   8       97.64      100.35      7.94 o
   6  -3   8      133.59      108.47      8.88 o
   7  -3   8       28.20       17.35      5.28 o
   8  -3   8      109.52      113.12     10.35 o
  -8  -2   8        5.23        3.49      5.88 o
  -7  -2   8      124.30      104.52     12.00 o
  -6  -2   8      110.42      114.55     11.47 o
  -5  -2   8        1.64        0.00      3.59 o
  -4  -2   8       73.22       75.21      5.33 o
  -3  -2   8       53.56       47.48      4.87 o
  -2  -2   8      256.72      279.30      8.09 o
  -1  -2   8       51.65       57.42      4.28 o
   0  -2   8      126.71      143.54      4.46 o
   1  -2   8      122.90      117.23      4.98 o
   2  -2   8      189.10      191.94      6.23 o
   3  -2   8      610.09      637.38     15.40 o
   4  -2   8       54.78       59.84      6.12 o
   5  -2   8       14.98       20.41      4.56 o
   6  -2   8      156.39      144.00     10.17 o
   7  -2   8       11.20        9.85      4.76 o
   8  -2   8       25.24       21.23      6.83 o
  -8  -1   8      103.55       89.10     11.54 o
  -7  -1   8      102.78       71.18     10.45 o
  -6  -1   8       71.81       96.63     10.72 o
  -5  -1   8       83.31       81.93      9.30 o
  -4  -1   8       78.01       73.95      6.13 o
  -3  -1   8      193.41      189.38      6.57 o
  -2  -1   8       11.86       14.47      2.46 o
  -1  -1   8     1718.69     1668.23     20.10 o
   0  -1   8       44.16       23.58      2.36 o
   1  -1   8      807.44      897.28     13.85 o
   2  -1   8     2394.37     2314.86     33.75 o
   3  -1   8      705.11      646.10     15.98 o
   4  -1   8       19.67       20.74      4.35 o
   5  -1   8      876.59      850.55     21.25 o
   6  -1   8      187.61      165.55     17.01 o
   7  -1   8        1.93        5.00      4.28 o
  -8   0   8        0.48        4.95      5.85 o
  -7   0   8       22.98       20.57      7.24 o
  -6   0   8     1504.22     1419.74     34.92 o
  -5   0   8      211.47      207.85     13.07 o
  -4   0   8       51.40       66.90      8.36 o
  -3   0   8      294.66      305.26      8.23 o
  -2   0   8       33.33       27.58      3.09 o
  -1   0   8     2003.61     2119.25     23.98 o
   0   0   8      707.94      748.35     11.10 o
   1   0   8      595.45      665.39     12.05 o
   2   0   8      712.85      750.63     13.27 o
   3   0   8     1143.68     1165.53     22.87 o
   4   0   8      499.24      486.77     31.05 o
   5   0   8      124.75      138.97      9.79 o
   6   0   8      153.14      173.46     22.43 o
   7   0   8       59.87       49.04      7.70 o
  -8   1   8        0.34       10.70      5.95 o
  -7   1   8      181.28      197.23     14.59 o
  -6   1   8     1260.65     1211.05     51.16 o
  -5   1   8       33.28       36.32      5.47 o
  -4   1   8      620.58      610.58     15.65 o
  -3   1   8     1638.84     1624.49     20.81 o
  -2   1   8       67.14       56.79      4.00 o
  -1   1   8     6476.96     6821.41     67.33 o
   0   1   8      922.58      807.28     12.05 o
   1   1   8      189.08      212.20      6.21 o
   2   1   8      693.48      693.98     17.06 o
   3   1   8       21.55       21.19      4.48 o
   4   1   8      946.81      924.72     22.15 o
   5   1   8      384.35      402.54     15.54 o
   6   1   8       53.21       53.68      7.64 o
   7   1   8        8.40        5.36      7.31 o
  -9   2   8        0.94       15.44      9.32 o
  -8   2   8       23.79       18.26      7.37 o
  -7   2   8      142.66      158.04     10.69 o
  -6   2   8     1741.43     1684.41     31.06 o
  -5   2   8      111.93      127.73      8.56 o
  -4   2   8      491.68      452.69     29.87 o
  -3   2   8      474.27      449.46     13.38 o
  -2   2   8        4.55        4.37      1.93 o
  -1   2   8       12.29       11.22      2.53 o
   0   2   8     1529.73     1515.46     18.31 o
   1   2   8      541.78      533.71     10.41 o
   2   2   8       45.13       51.70      4.68 o
   3   2   8      776.28      774.76     19.39 o
   4   2   8       37.40       36.92      6.04 o
   5   2   8       28.36       14.34      4.80 o
   6   2   8       60.14       61.32      8.28 o
  -9   3   8       88.32       88.39     16.00 o
  -8   3   8        9.93        9.17      4.97 o
  -7   3   8      414.17      435.74     16.34 o
  -6   3   8      688.80      688.69     19.31 o
  -5   3   8      198.60      191.26     10.06 o
  -4   3   8      159.59      149.25     12.00 o
  -3   3   8     1112.53     1093.18     22.05 o
  -2   3   8      266.25      278.77     10.28 o
  -1   3   8     1327.69     1323.02     16.95 o
   0   3   8      929.41      915.78     14.26 o
   1   3   8      373.53      392.84     12.43 o
   2   3   8      266.00      262.72      9.28 o
   3   3   8      214.54      211.59     11.25 o
   4   3   8       28.15       37.67      7.50 o
   5   3   8      307.62      304.35     30.13 o
   6   3   8        7.49        0.00      6.36 o
  -9   4   8      199.50      235.71     34.53 o
  -8   4   8       71.66       90.25      9.33 o
  -7   4   8       71.15       70.28      9.66 o
  -6   4   8      113.85      116.45      9.14 o
  -5   4   8      535.68      513.91     16.16 o
  -4   4   8      278.91      272.92     11.61 o
  -3   4   8     1138.45     1219.13     24.54 o
  -2   4   8      254.03      259.52     10.76 o
  -1   4   8       71.01       66.34      5.44 o
   0   4   8      103.38      109.71      5.62 o
   1   4   8       86.08       99.50      5.73 o
   2   4   8      108.32      112.09      7.19 o
   3   4   8      203.84      179.54     13.08 o
   4   4   8       82.96       76.46     12.24 o
   5   4   8       22.71       16.95      5.11 o
  -9   5   8       98.61      130.71     11.41 o
  -8   5   8        7.62       15.14      4.91 o
  -7   5   8       81.18      103.57      9.54 o
  -6   5   8      104.97      100.03      9.07 o
  -5   5   8       21.60       22.08      5.16 o
  -4   5   8      320.90      304.55     12.64 o
  -3   5   8      241.63      235.69     11.19 o
  -2   5   8      592.80      607.67     17.41 o
  -1   5   8      755.12      770.37     17.06 o
   0   5   8       39.84       34.05      4.80 o
   1   5   8        6.88        5.65      2.48 o
   2   5   8      618.06      636.37     16.12 o
   3   5   8      213.13      210.11     16.42 o
   4   5   8        5.96        6.82      3.78 o
  -8   6   8        6.59       13.86      5.36 o
  -7   6   8        4.29        8.36      4.98 o
  -6   6   8       26.13       15.40      4.99 o
  -5   6   8       82.99       72.23      8.16 o
  -4   6   8      372.04      339.28     14.05 o
  -3   6   8      286.38      271.00     12.50 o
  -2   6   8      171.60      182.99     10.82 o
  -1   6   8       67.62       63.43     10.57 o
   0   6   8      419.07      432.69     11.40 o
   1   6   8        9.97        7.07      3.20 o
   2   6   8      246.13      236.63     12.79 o
   3   6   8      176.86      193.40     12.72 o
  -8   7   8        1.85        0.00      4.46 o
  -7   7   8      126.97      111.27     10.41 o
  -6   7   8       27.75       26.99      6.17 o
  -5   7   8       35.44       29.56      6.09 o
  -4   7   8      629.91      626.51     19.82 o
  -3   7   8      460.02      473.22     17.23 o
  -2   7   8       60.23       57.36      7.40 o
  -1   7   8      348.09      319.21     14.02 o
   0   7   8      467.55      491.63     12.94 o
   1   7   8       32.22       22.69      4.29 o
   2   7   8      168.27      190.83     14.70 o
   3   7   8       25.13       30.04      7.30 o
  -8   8   8        0.87        3.93      6.27 o
  -7   8   8      101.30       99.93     10.54 o
  -6   8   8       83.43       74.27      9.17 o
  -5   8   8       50.45       48.46      7.50 o
  -4   8   8       90.82       98.88      9.86 o
  -3   8   8      196.90      196.90     12.65 o
  -2   8   8      143.87      135.11     18.79 o
  -1   8   8       49.74       35.28      6.39 o
   0   8   8      338.25      337.67     21.33 o
   1   8   8       73.39       63.58      7.23 o
  -7   9   8      171.31      149.28     18.78 o
  -6   9   8      298.27      297.63     17.06 o
  -5   9   8      270.57      265.06     15.45 o
  -4   9   8       48.09       45.85      7.41 o
  -3   9   8      115.87      111.84     10.44 o
  -2   9   8       31.72       43.21     11.08 o
  -1   9   8      120.83      108.80     13.63 o
   0   9   8       35.58       32.26      6.98 o
  -5  10   8      105.04      110.64     19.34 o
  -4  10   8       16.39       18.46      5.72 o
  -3  10   8       16.63       19.98      7.65 o
  -2  10   8       37.07       55.78     10.77 o
   1 -12   9      140.89      167.76     12.51 o
   2 -12   9       44.98       52.11      7.12 o
   3 -12   9      109.61       93.68     12.03 o
   4 -12   9        1.98        1.08      4.62 o
  -1 -11   9        0.78        7.68      5.43 o
   0 -11   9       95.89       77.79     10.66 o
   1 -11   9       82.53       74.28      8.56 o
   2 -11   9      247.48      243.22     11.79 o
   3 -11   9       95.11      128.55     28.76 o
   4 -11   9        8.13        7.71      4.79 o
   5 -11   9       51.62       42.87     11.66 o
   6 -11   9       46.24       30.42      6.98 o
  -2 -10   9       11.09       15.04      4.64 o
  -1 -10   9      196.28      186.81     10.80 o
   0 -10   9      391.89      397.94     17.25 o
   1 -10   9       13.54       10.49      3.74 o
   2 -10   9      347.07      369.72     12.90 o
   3 -10   9      205.69      254.38     30.68 o
   4 -10   9       17.68        6.74      5.09 o
   5 -10   9       25.68       27.63      6.59 o
   6 -10   9      149.98      178.55     21.30 o
   7 -10   9       36.70       44.04     11.66 o
  -3  -9   9      325.80      325.89     17.01 o
  -2  -9   9       12.70       12.35      4.07 o
  -1  -9   9       14.25       11.15      4.08 o
   0  -9   9       70.26       57.91      6.40 o
   1  -9   9        7.40        0.84      2.66 o
   2  -9   9      224.83      246.32     12.60 o
   3  -9   9      100.49      103.50     16.38 o
   4  -9   9      237.83      213.74     14.59 o
   5  -9   9       37.08       32.07      7.18 o
   6  -9   9      254.42      245.30     15.63 o
   7  -9   9       62.56       58.78      9.45 o
  -4  -8   9       11.53       11.77      4.61 o
  -3  -8   9     1110.61     1150.90     27.94 o
  -2  -8   9       92.31       75.44      7.15 o
  -1  -8   9       63.50       61.00      6.39 o
   0  -8   9      682.20      693.95     16.90 o
   1  -8   9       59.26       57.01      5.65 o
   2  -8   9      375.51      404.64     12.02 o
   3  -8   9     2212.17     2281.69     67.10 o
   4  -8   9       62.15       77.30     26.59 o
   5  -8   9       10.36       16.49      5.36 o
   6  -8   9      409.23      414.00     18.91 o
   7  -8   9        7.26       11.63      5.14 o
  -5  -7   9       27.49        9.73      4.53 o
  -4  -7   9      101.39      100.60      8.36 o
  -3  -7   9      143.92      143.39      9.00 o
  -2  -7   9      281.45      281.04     11.10 o
  -1  -7   9      100.34       81.80      8.97 o
   0  -7   9      527.52      509.17     13.61 o
   1  -7   9      463.86      446.00     12.21 o
   2  -7   9       85.54       59.96     11.33 o
   3  -7   9       67.36       76.93      8.58 o
   4  -7   9        9.05        3.44      3.85 o
   5  -7   9       61.25       63.90      8.57 o
   6  -7   9      361.93      356.98     17.85 o
   7  -7   9       78.47       88.21      8.69 o
  -6  -6   9      357.48      357.68     18.92 o
  -5  -6   9       94.13      101.09      8.35 o
  -4  -6   9      144.28      144.45      9.07 o
  -3  -6   9       17.41       22.01      7.16 o
  -2  -6   9      602.87      645.15     15.74 o
  -1  -6   9       64.37       62.43      5.74 o
   0  -6   9     1064.12     1109.22     19.72 o
   1  -6   9      155.74      162.44      7.43 o
   2  -6   9       29.63       35.50      4.83 o
   3  -6   9       27.22       24.22      5.41 o
   4  -6   9       19.26       10.49      4.69 o
   5  -6   9       12.96       19.58      4.76 o
   6  -6   9      574.79      574.01     18.09 o
   7  -6   9        6.55        7.84      4.52 o
   8  -6   9       95.18      115.52     10.27 o
  -6  -5   9      137.73      156.48     14.60 o
  -5  -5   9      256.89      267.22     15.03 o
  -4  -5   9       16.28        9.41      4.13 o
  -3  -5   9      280.75      295.97     10.54 o
  -2  -5   9      809.62      763.67     16.38 o
  -1  -5   9       17.07       14.56      3.12 o
   0  -5   9      600.36      549.08     12.74 o
   1  -5   9      691.96      409.81     30.21 o
   2  -5   9      155.61      145.36     10.14 o
   3  -5   9      258.52      251.58      9.93 o
   4  -5   9     1224.63     1190.38     23.71 o
   5  -5   9     1176.57     1144.00     24.46 o
   6  -5   9      119.64      114.73      9.09 o
   7  -5   9        5.09        3.36      3.96 o
   8  -5   9       40.79       41.65      7.44 o
  -7  -4   9        0.41        0.00      5.54 o
  -6  -4   9      209.26      213.90     15.82 o
  -5  -4   9       49.20       62.60      6.31 o
  -4  -4   9      192.49      186.93      8.89 o
  -3  -4   9      511.78      505.17     13.12 o
  -2  -4   9       31.81       32.72      4.15 o
  -1  -4   9       75.33       70.31      7.48 o
   0  -4   9     1630.62     1683.87     22.89 o
   1  -4   9       12.13       15.96      2.92 o
   2  -4   9      883.06      864.99     14.51 o
   3  -4   9     2603.14     2653.86     36.77 o
   4  -4   9      207.57      199.24      9.94 o
   5  -4   9      686.95      706.60     19.90 o
   6  -4   9       39.37       51.38      7.02 o
   7  -4   9       82.77       66.00      9.94 o
   8  -4   9       10.77       13.17      8.05 o
  -7  -3   9      129.68      110.64     12.55 o
  -6  -3   9      134.67      128.58     12.98 o
  -5  -3   9       71.09       97.60     24.26 o
  -4  -3   9        2.32        2.24      2.73 o
  -3  -3   9      392.01      367.74     10.55 o
  -2  -3   9      329.17      331.86     10.88 o
  -1  -3   9      482.33      521.56     13.72 o
   0  -3   9     1797.64     1768.18     22.66 o
   1  -3   9      501.35      510.04      9.15 o
   2  -3   9      360.60      374.49     11.16 o
   3  -3   9     2219.33     2155.64     32.21 o
   4  -3   9     1108.05     1075.27     22.52 o
   5  -3   9      474.43      459.29     15.39 o
   6  -3   9      168.95      152.17     13.59 o
   7  -3   9       91.80      111.64      9.91 o
  -7  -2   9        1.08        0.00      6.17 o
  -6  -2   9      296.85      293.08     18.93 o
  -5  -2   9       29.38       24.81     10.02 o
  -4  -2   9      815.93      790.53     18.76 o
  -3  -2   9     1382.39     1333.18     37.75 o
  -2  -2   9      103.64      120.96      6.02 o
  -1  -2   9       75.75       74.60      4.74 o
   0  -2   9      823.91      713.52     12.98 o
   1  -2   9       61.95       80.76      5.91 o
   2  -2   9      643.07      541.80     13.81 o
   3  -2   9      952.09      964.71     20.13 o
   4  -2   9      318.01      285.88     11.58 o
   5  -2   9       14.48       16.58      4.66 o
   6  -2   9      159.32      167.32     11.21 o
   7  -2   9       20.39       10.55      6.04 o
  -8  -1   9        2.58        2.53      5.63 o
  -7  -1   9       15.57       13.34      7.03 o
  -6  -1   9       88.59       92.64     10.94 o
  -5  -1   9      182.48      193.57     13.49 o
  -4  -1   9       44.66       32.26      6.48 o
  -3  -1   9     1610.73     1718.40     22.58 o
  -2  -1   9     1619.01     1659.71     25.75 o
  -1  -1   9       25.18       20.27      2.79 o
   0  -1   9     1962.00     1977.48     20.77 o
   1  -1   9      556.37      508.52     10.68 o
   2  -1   9        4.89        7.72      4.22 o
   3  -1   9      471.13      489.76     14.31 o
   4  -1   9      256.04      219.76     10.58 o
   5  -1   9        6.01        0.00      3.29 o
   6  -1   9      168.71      172.85     11.48 o
   7  -1   9      102.15      105.47     10.39 o
  -8   0   9       79.21       95.87     12.01 o
  -7   0   9      182.00      218.74     15.99 o
  -6   0   9       56.08       66.87      9.71 o
  -5   0   9      196.18      163.87     15.66 o
  -4   0   9       61.23       64.43     16.82 o
  -3   0   9     1498.35     1412.46     19.90 o
  -2   0   9     1558.64     1540.18     20.62 o
  -1   0   9     2562.09     2553.68     51.34 o
   0   0   9      758.32      740.69     11.68 o
   1   0   9      213.03      233.74      6.60 o
   2   0   9        2.75        0.00      2.07 o
   3   0   9       26.88       27.48      4.67 o
   4   0   9      413.27      385.58     14.05 o
   5   0   9        1.77        0.00      3.57 o
   6   0   9      133.40      114.60     10.11 o
   7   0   9        3.04        6.11      7.81 o
  -8   1   9        6.08        5.89      5.45 o
  -7   1   9      135.19       88.40     11.18 o
  -6   1   9     1827.29     1852.43     41.68 o
  -5   1   9      568.04      544.34     24.98 o
  -4   1   9       93.21       92.19      7.21 o
  -3   1   9      263.49      265.12     10.17 o
  -2   1   9      485.58      482.15     10.69 o
  -1   1   9       15.50        8.11      1.93 o
   0   1   9      531.24      557.38     10.28 o
   1   1   9      554.94      551.19     10.52 o
   2   1   9      390.78      391.09     12.61 o
   3   1   9       16.77       20.00      4.29 o
   4   1   9        6.84        5.75      3.48 o
   5   1   9        0.39        0.85      3.12 o
   6   1   9      165.79      172.18     12.31 o
  -8   2   9      320.68      296.46     18.58 o
  -7   2   9        1.42        4.65      5.41 o
  -6   2   9        1.87        3.97      3.53 o
  -5   2   9      163.19      138.56      9.05 o
  -4   2   9        5.81        9.29      4.83 o
  -3   2   9      100.75       95.37      9.52 o
  -2   2   9       80.62      118.54      5.76 o
  -1   2   9      298.92      269.98      9.48 o
   0   2   9      308.45      306.82     12.35 o
   1   2   9      213.83      218.72      6.97 o
   2   2   9     1214.89     1227.05     24.21 o
   3   2   9     1539.39     1502.77     50.43 o
   4   2   9       51.44       40.31      6.29 o
   5   2   9      293.03      302.88     14.55 o
   6   2   9       38.21       56.20     13.36 o
  -8   3   9      126.82      121.24     12.86 o
  -7   3   9       99.89       94.81      9.15 o
  -6   3   9       24.27       26.07      5.38 o
  -5   3   9      209.30      226.65     23.38 o
  -4   3   9        2.37        3.47      2.63 o
  -3   3   9      984.68      991.12     24.01 o
  -2   3   9      403.43      420.03     13.46 o
  -1   3   9       96.89       97.27      4.97 o
   0   3   9     1059.33     1049.99     16.04 o
   1   3   9     1370.17     1275.06     56.89 o
   2   3   9        6.85        9.16      3.77 o
   3   3   9      777.73      801.52     21.36 o
   4   3   9      523.66      526.04     30.56 o
   5   3   9        8.36        2.71      3.74 o
  -8   4   9       12.75       22.21      5.60 o
  -7   4   9        7.77        9.89      4.83 o
  -6   4   9       89.43       84.87      8.57 o
  -5   4   9       58.47       59.28      7.21 o
  -4   4   9      220.20      203.57     10.86 o
  -3   4   9      715.62      701.59     18.78 o
  -2   4   9      101.69       94.17     11.88 o
  -1   4   9     1252.41     1233.26     20.69 o
   0   4   9       12.86       12.67      2.86 o
   1   4   9      285.84      275.81     12.47 o
   2   4   9       82.83       78.99      9.78 o
   3   4   9      284.35      299.41     13.64 o
   4   4   9       45.89       51.80      7.51 o
  -8   5   9        9.21       14.98      5.29 o
  -7   5   9        1.25        1.37      3.90 o
  -6   5   9      646.52      596.00     32.94 o
  -5   5   9       59.84       69.09      7.95 o
  -4   5   9        8.82        5.45      3.41 o
  -3   5   9      300.84      286.04     14.40 o
  -2   5   9     1052.67     1046.26     24.16 o
  -1   5   9       81.13       77.27      7.58 o
   0   5   9      579.71      610.09     13.33 o
   1   5   9      258.87      274.83     10.62 o
   2   5   9       39.21       37.86      7.23 o
   3   5   9      296.51      298.36     14.74 o
   4   5   9      165.77      204.82     24.70 o
  -8   6   9       58.35       56.15      8.26 o
  -7   6   9      174.85      155.52     19.13 o
  -6   6   9      272.75      276.59     14.57 o
  -5   6   9       99.64      121.42     10.18 o
  -4   6   9       87.54       89.94      8.69 o
  -3   6   9      232.18      215.94     27.30 o
  -2   6   9      131.54      114.37     14.52 o
  -1   6   9       52.44       53.94      8.88 o
   0   6   9      142.14      156.75      7.75 o
   1   6   9        6.57        5.84      2.81 o
   2   6   9       16.63       20.87      5.37 o
   3   6   9       10.41       15.94      4.87 o
  -8   7   9      135.17      146.86     13.05 o
  -7   7   9       11.88        2.84      4.62 o
  -6   7   9       83.51       98.18     10.10 o
  -5   7   9      164.37      172.88     16.45 o
  -4   7   9       32.95       37.54      7.09 o
  -3   7   9      259.02      265.61     14.12 o
  -2   7   9      471.81      506.89     22.63 o
  -1   7   9       69.95       60.48      7.70 o
   0   7   9      425.10      381.39     16.22 o
   1   7   9       68.43       62.29      6.14 o
   2   7   9       18.45       14.45      5.36 o
  -7   8   9       19.80       12.14     12.08 o
  -6   8   9      225.98      226.38     14.48 o
  -5   8   9       29.79       19.17      5.71 o
  -4   8   9        5.49        2.05      4.18 o
  -3   8   9       92.50      107.25     12.69 o
  -2   8   9        1.89        0.91      3.32 o
  -1   8   9        1.14        4.18      3.77 o
   0   8   9        3.60       10.90      5.90 o
   1   8   9       25.14       32.95      8.82 o
  -6   9   9        0.98        3.47      8.51 o
  -5   9   9       72.73       65.67      9.34 o
  -4   9   9       11.09        8.85      4.82 o
  -3   9   9      184.21      165.39     12.64 o
  -2   9   9        5.77        6.24      4.40 o
  -1   9   9        0.06        7.34      6.46 o
   3 -12  10      125.95       90.85     17.58 o
   0 -11  10      234.43      241.94     14.75 o
   1 -11  10      138.12      133.97      9.65 o
   2 -11  10        6.90        6.94      3.65 o
   3 -11  10      230.15      263.04     31.25 o
   4 -11  10       70.63       95.65     28.10 o
   5 -11  10        9.17       19.35      6.58 o
  -2 -10  10      550.59      546.81     31.88 o
  -1 -10  10        0.47        0.00      3.05 o
   0 -10  10      112.96      116.76      8.85 o
   1 -10  10      313.75      346.49     17.01 o
   2 -10  10       15.35       11.01      3.54 o
   3 -10  10      333.88      370.66     19.25 o
   4 -10  10      308.39      321.83     17.92 o
   5 -10  10       23.64       42.08      8.45 o
   6 -10  10       79.65       94.11     11.23 o
  -3  -9  10      227.49      252.13     14.85 o
  -2  -9  10      227.64      239.09     17.53 o
  -1  -9  10      125.75      109.72      8.54 o
   0  -9  10       24.32       21.17      4.48 o
   1  -9  10      371.31      375.64     18.52 o
   2  -9  10       39.32       53.42      5.92 o
   3  -9  10      219.24      229.91     15.61 o
   4  -9  10       82.98       76.99     14.68 o
   5  -9  10        9.56       12.10      5.09 o
   6  -9  10      110.97      112.06     22.93 o
   7  -9  10       57.29       43.33      8.18 o
  -4  -8  10       24.92       20.06      5.10 o
  -3  -8  10       97.97      111.22      8.92 o
  -2  -8  10      121.34      104.91      8.33 o
  -1  -8  10       84.11       87.26      7.45 o
   0  -8  10        2.79        1.98      2.81 o
   1  -8  10      296.40      277.34     10.53 o
   2  -8  10       71.31       77.77      7.52 o
   3  -8  10      404.17      332.28     24.45 o
   4  -8  10      195.78      192.82     13.57 o
   5  -8  10       15.75       23.03     12.63 o
   6  -8  10      243.69      222.88     25.52 o
   7  -8  10      156.45      180.67     17.42 o
  -5  -7  10      211.82      232.79     16.72 o
  -4  -7  10        6.43        2.90      3.74 o
  -3  -7  10      150.66      159.71      9.58 o
  -2  -7  10        1.98        3.37      3.12 o
  -1  -7  10        5.37        5.17      2.90 o
   0  -7  10       99.48      108.35      7.26 o
   1  -7  10      693.63      683.33     15.83 o
   2  -7  10      351.94      359.88     24.45 o
   3  -7  10      149.02      117.01     12.70 o
   4  -7  10      186.16      184.09     13.01 o
   5  -7  10        1.75        2.95      4.25 o
   6  -7  10      203.62      229.15     14.90 o
   7  -7  10      134.13      113.66     11.57 o
  -5  -6  10      130.08      131.01      9.35 o
  -4  -6  10      137.20      134.45      8.91 o
  -3  -6  10      374.11      326.48     12.58 o
  -2  -6  10        5.03        3.92      2.92 o
  -1  -6  10       14.57        7.29      4.54 o
   0  -6  10      215.49      201.70      8.79 o
   1  -6  10      112.70      117.53      7.84 o
   2  -6  10       50.44       40.71      6.44 o
   3  -6  10      229.47      211.34     13.18 o
   4  -6  10      423.50      434.78     17.88 o
   5  -6  10       75.01       48.72     14.81 o
   6  -6  10      358.39      357.89     14.73 o
   7  -6  10      196.17      175.02     13.68 o
  -6  -5  10       10.00       13.53      6.48 o
  -5  -5  10       38.80       35.91      6.57 o
  -4  -5  10       79.89       72.16      6.83 o
  -3  -5  10      558.38      565.37     16.06 o
  -2  -5  10      122.79      123.33      7.37 o
  -1  -5  10        8.38        6.19      3.73 o
   0  -5  10      849.24      904.04     17.17 o
   2  -5  10       30.77       40.84      6.61 o
   3  -5  10      364.81      393.95     16.19 o
   4  -5  10      212.68      196.24     11.45 o
   5  -5  10      417.90      350.26     13.74 o
   6  -5  10       38.28       45.31      6.96 o
   7  -5  10       60.19       59.18      8.10 o
  -6  -4  10       29.20       34.92     18.96 o
  -5  -4  10      110.40      119.13     12.49 o
  -4  -4  10       30.23       21.78      4.30 o
  -3  -4  10      167.70      157.73      8.12 o
  -2  -4  10     1078.41     1054.62     19.20 o
  -1  -4  10      451.34      454.54     11.76 o
   0  -4  10     1010.43     1005.24     17.37 o
   1  -4  10     2265.94     2175.39     26.96 o
   2  -4  10      131.59      132.53      9.63 o
   3  -4  10     1913.60     1902.86     34.39 o
   4  -4  10       28.59       25.69      4.97 o
   5  -4  10      314.93      335.14     13.48 o
   6  -4  10      231.36      216.06     12.21 o
   7  -4  10       77.98       84.38      9.06 o
  -7  -3  10        0.87        0.00      5.39 o
  -6  -3  10      195.20      173.77     14.51 o
  -5  -3  10      569.55      546.46     22.48 o
  -4  -3  10       17.01       23.27      3.94 o
  -3  -3  10       60.84       72.87      5.74 o
  -2  -3  10     2923.37     2918.72     34.21 o
  -1  -3  10      376.69      358.11      9.98 o
   0  -3  10      958.90      911.88     15.85 o
   1  -3  10      696.21      694.88     13.17 o
   2  -3  10      114.32      119.77      7.29 o
   3  -3  10        1.61        0.00      2.55 o
   4  -3  10      399.18      388.87     13.71 o
   5  -3  10        2.59        3.82      3.82 o
   6  -3  10       89.63       96.99     10.94 o
   7  -3  10        4.44        7.95      4.44 o
  -7  -2  10       19.99        3.81      5.35 o
  -6  -2  10       82.84       80.35     10.89 o
  -5  -2  10      534.18      561.95     31.28 o
  -4  -2  10      491.45      497.38     19.48 o
  -3  -2  10       34.20       38.70      4.30 o
  -2  -2  10     4355.89     4183.25     42.54 o
  -1  -2  10     2640.98     2603.70     29.88 o
   0  -2  10       85.79       73.45      4.78 o
   1  -2  10     1297.92     1314.36     16.84 o
   2  -2  10       45.00       55.72      5.50 o
   3  -2  10      236.55      246.27     10.43 o
   4  -2  10     1225.39     1149.73     28.00 o
   5  -2  10       69.73       67.73      7.65 o
   6  -2  10      185.68      185.82     11.84 o
   7  -2  10       82.06       73.26      9.04 o
  -8  -1  10      155.54      149.94     37.49 o
  -7  -1  10       44.57       42.89      9.32 o
  -6  -1  10        0.47        2.72      5.01 o
  -5  -1  10      293.34      310.11     16.60 o
  -4  -1  10      345.79      344.39     16.06 o
  -3  -1  10       62.62       66.56      6.16 o
  -2  -1  10      191.42      191.43      8.69 o
  -1  -1  10      198.64      256.65      9.13 o
   0  -1  10      333.21      323.71      7.76 o
   1  -1  10        3.15        6.54      2.29 o
   2  -1  10       15.03       30.72      5.43 o
   3  -1  10       51.41       66.20      8.35 o
   4  -1  10      449.69      390.18     14.30 o
   5  -1  10      233.34      231.91     12.51 o
   6  -1  10        0.76        0.00      6.43 o
  -8   0  10        9.06       26.15      8.95 o
  -7   0  10      240.75      244.66     17.01 o
  -6   0  10      116.11      110.05     12.09 o
  -5   0  10      161.84      209.35     14.22 o
  -4   0  10      122.23      128.66     10.92 o
  -3   0  10      408.15      409.80     12.31 o
  -2   0  10      974.29      961.83     16.17 o
  -1   0  10       17.78       16.46      4.40 o
   0   0  10      798.60      795.15     12.77 o
   1   0  10      611.47      634.34     11.45 o
   2   0  10      636.88      635.09     16.21 o
   3   0  10      131.84      123.15      8.60 o
   4   0  10      618.84      619.32     18.50 o
   5   0  10       18.29        7.43      4.01 o
   6   0  10      164.25      162.18     13.30 o
  -8   1  10        4.54        7.84      6.16 o
  -7   1  10       25.16       26.60     11.56 o
  -6   1  10      173.67      163.71     13.54 o
  -5   1  10        1.99        0.00      4.18 o
  -4   1  10      161.39      146.52     11.32 o
  -3   1  10     1062.78     1061.96     32.44 o
  -2   1  10       29.45       32.37      3.81 o
  -1   1  10        1.13        3.93      1.94 o
   0   1  10      805.26      803.08     13.20 o
   1   1  10        9.76        6.91      2.53 o
   2   1  10       12.82       12.42      4.96 o
   3   1  10      142.69      170.97      9.98 o
   4   1  10      251.84      269.59     13.03 o
   5   1  10       59.49       74.83      8.53 o
   6   1  10        9.37        3.34      7.31 o
  -8   2  10      564.30      497.95     23.71 o
  -7   2  10      120.72      116.61     12.91 o
  -6   2  10      105.30      102.51     17.89 o
  -5   2  10      378.54      402.84     18.58 o
  -4   2  10       26.79       27.46      6.50 o
  -3   2  10      383.61      397.10     16.66 o
  -2   2  10     2012.22     2002.34     43.01 o
  -1   2  10       58.77       58.72      4.17 o
   0   2  10      866.59      912.77     14.77 o
   1   2  10      879.31      861.75     16.64 o
   2   2  10       50.50       40.43     10.42 o
   3   2  10      375.04      384.19     14.41 o
   4   2  10      178.24      190.81     11.85 o
   5   2  10       46.08       30.93     12.33 o
  -8   3  10        1.17        0.00      5.89 o
  -7   3  10       19.84        4.65     15.40 o
  -6   3  10       43.55       43.42      6.87 o
  -5   3  10      270.14      281.58     21.26 o
  -4   3  10        1.39        0.25      2.94 o
  -3   3  10      191.27      204.13     10.50 o
  -2   3  10      368.16      361.46     13.03 o
  -1   3  10       87.54       96.22      6.17 o
   0   3  10        0.84        2.41      2.25 o
   1   3  10      301.19      293.42     11.54 o
   2   3  10      643.41      658.27     18.68 o
   3   3  10       11.36       11.22      4.26 o
   4   3  10       33.56       25.17     11.75 o
   5   3  10       38.80       26.15     10.08 o
  -8   4  10      118.96      133.45     14.08 o
  -7   4  10       43.69       51.44      7.63 o
  -6   4  10       91.68      105.97      9.68 o
  -5   4  10     1459.10     1461.49     53.28 o
  -4   4  10     1129.63     1103.47     25.09 o
  -3   4  10        8.18        8.15      3.71 o
  -2   4  10     1052.92     1055.18     23.88 o
  -1   4  10       14.20       20.43      4.58 o
   0   4  10        1.42        1.82      2.15 o
   1   4  10      646.14      675.56     15.91 o
   2   4  10      114.54      117.01      9.32 o
   3   4  10      119.27      109.63      9.74 o
   4   4  10      113.49      127.89     13.14 o
  -8   5  10       51.19       61.41     10.36 o
  -7   5  10       73.45       73.05      8.85 o
  -6   5  10       18.18       17.10      5.47 o
  -5   5  10       77.67       85.11      9.00 o
  -4   5  10      196.43      181.43     11.33 o
  -3   5  10        2.31        2.15      3.41 o
  -2   5  10       74.55       69.70      7.69 o
  -1   5  10      867.57      831.34     22.02 o
   0   5  10       11.32       14.46      3.38 o
   1   5  10      127.90      106.29      7.66 o
   2   5  10        4.04        3.84      3.81 o
   3   5  10       28.49       34.96     10.78 o
  -7   6  10       20.86       26.41      6.50 o
  -6   6  10       11.49        7.92      5.23 o
  -5   6  10      118.18      133.51     10.97 o
  -4   6  10      104.22      102.80      9.63 o
  -3   6  10       17.02       14.72      9.05 o
  -2   6  10      428.22      463.79     17.16 o
  -1   6  10       25.59       12.92     12.16 o
   0   6  10      227.49      207.30     25.92 o
   1   6  10      557.53      589.31     19.06 o
   2   6  10       20.53       15.71      5.31 o
  -7   7  10       17.07       14.60      5.82 o
  -6   7  10       28.34       23.40      7.11 o
  -5   7  10        1.68        0.00      3.68 o
  -4   7  10        1.72        5.10      3.65 o
  -3   7  10       18.61       13.27      5.10 o
  -2   7  10      375.02      380.94     20.14 o
  -1   7  10       11.41        8.67      4.46 o
   0   7  10       73.38       55.71      7.72 o
   1   7  10       11.53       10.07      8.76 o
  -6   8  10       91.34       90.65     14.57 o
  -5   8  10       74.90       91.74     10.39 o
  -4   8  10       13.17       10.90      6.10 o
  -3   8  10      185.57      209.75     16.79 o
  -2   8  10      667.81      663.13     23.63 o
  -1   8  10       15.68       11.41      6.86 o
   0   8  10       43.58       64.71     15.18 o
  -5   9  10       72.28       77.68     16.76 o
  -4   9  10       37.73        7.18      8.57 o
  -3   9  10       30.80       40.32     13.36 o
  -2   9  10       70.45       60.96     10.64 o
   0 -11  11       36.11       38.15      7.27 o
   1 -11  11       14.55       27.38      5.82 o
   2 -11  11       71.13       71.59     11.05 o
   3 -11  11        0.16        3.06      7.02 o
   4 -11  11       42.29       49.54     23.78 o
  -1 -10  11      115.20      115.38      9.37 o
   0 -10  11        0.12        3.97      3.35 o
   1 -10  11        1.56        0.00      2.84 o
   2 -10  11       88.52      108.10     12.45 o
   3 -10  11        4.91       10.29      5.06 o
   4 -10  11      194.16      149.32     14.30 o
   5 -10  11       48.42       60.17     13.61 o
  -3  -9  11       12.88       10.21      5.47 o
  -2  -9  11       34.70       37.03      5.75 o
  -1  -9  11       27.59       36.25      5.82 o
   0  -9  11        0.10        2.22      3.01 o
   1  -9  11       39.57       42.80      5.64 o
   2  -9  11      447.29      459.37     21.18 o
   3  -9  11      138.70      133.65     12.87 o
   4  -9  11      324.30      355.09     18.66 o
   5  -9  11       53.82       55.32     13.36 o
   6  -9  11       15.69       18.47      6.18 o
  -4  -8  11        7.43        8.16      5.18 o
  -3  -8  11       50.93       44.77      8.31 o
  -2  -8  11      239.64      245.20     11.78 o
  -1  -8  11       14.71       21.69      4.41 o
   0  -8  11        0.51        0.00      2.61 o
   1  -8  11     1114.49     1033.36     21.15 o
   2  -8  11      627.16      594.51     23.14 o
   3  -8  11      156.85      176.79     13.76 o
   4  -8  11      340.15      367.00     18.28 o
   5  -8  11       25.90       15.27      8.10 o
   6  -8  11        0.16        0.00      4.08 o
  -4  -7  11       75.10       89.76      8.18 o
  -3  -7  11       24.58       31.01      5.47 o
  -2  -7  11      768.64      801.93     19.31 o
  -1  -7  11       59.66       56.82      6.17 o
   0  -7  11       38.01       27.46      4.93 o
   1  -7  11     1111.49     1099.83     20.98 o
   2  -7  11      243.66      243.95     19.31 o
   3  -7  11       32.50       19.27      5.63 o
   4  -7  11      401.82      476.71     20.34 o
   5  -7  11      144.57      157.22     24.35 o
   6  -7  11        3.86        7.51      5.21 o
   7  -7  11       63.22       82.76     11.06 o
  -5  -6  11       39.16       39.58      7.26 o
  -4  -6  11       53.47       55.12      6.55 o
  -3  -6  11       10.83       10.48      4.14 o
  -2  -6  11      499.39      489.84     14.27 o
  -1  -6  11      138.79      146.53      8.38 o
   0  -6  11      105.64      100.31      6.89 o
   1  -6  11        4.57        3.89      2.63 o
   2  -6  11        4.03        8.28      4.61 o
   3  -6  11      126.48      101.81     10.15 o
   4  -6  11      184.52      173.94     12.66 o
   5  -6  11      130.23      133.98     28.35 o
   6  -6  11        2.28        2.69      4.80 o
   7  -6  11       63.48       56.61     12.32 o
  -6  -5  11        0.49        0.00      5.80 o
  -5  -5  11       90.13      100.51     12.46 o
  -4  -5  11      174.71      180.88      9.64 o
  -3  -5  11       99.34       85.25      6.97 o
  -2  -5  11       58.89       72.10      6.34 o
  -1  -5  11     1189.50     1226.32     28.42 o
   0  -5  11        2.21        3.85      2.89 o
   1  -5  11     1304.57     1301.14     31.22 o
   2  -5  11      735.39      809.03     24.50 o
   3  -5  11      404.83      414.28     19.25 o
   4  -5  11      211.35      217.87     14.68 o
   5  -5  11       34.86       44.30      7.99 o
   6  -5  11       12.18        5.47      4.14 o
   7  -5  11      153.76      165.19     16.30 o
  -6  -4  11        1.70        4.87      6.02 o
  -5  -4  11      455.65      431.28     21.26 o
  -4  -4  11      251.68      272.56     10.81 o
  -3  -4  11        1.33        3.49      2.80 o
  -2  -4  11       56.49       59.99      8.16 o
  -1  -4  11      577.12      552.27     14.23 o
   0  -4  11      174.16      178.28      8.35 o
   1  -4  11      313.60      313.64      9.57 o
   2  -4  11      221.78      220.40     12.25 o
   3  -4  11        8.13       12.57      4.66 o
   4  -4  11       12.44       11.58      4.59 o
   5  -4  11        2.67        5.94      3.74 o
   6  -4  11        0.33        0.00      3.29 o
   7  -4  11       41.73       44.57      7.19 o
  -7  -3  11      171.29      157.74     15.58 o
  -6  -3  11       24.41       29.86      7.71 o
  -5  -3  11      435.56      442.88     44.61 o
  -4  -3  11      431.83      450.32     22.46 o
  -3  -3  11       77.19       69.30      5.88 o
  -2  -3  11        8.18        1.07      3.96 o
  -1  -3  11     1052.02     1073.92     24.28 o
   0  -3  11       51.02       51.75      4.76 o
   1  -3  11     2071.68     2067.28     30.79 o
   2  -3  11        7.78        3.82      3.59 o
   3  -3  11       33.40       43.91      5.71 o
   4  -3  11      416.18      412.56     14.59 o
   5  -3  11      556.98      557.96     27.28 o
   6  -3  11       87.60       86.48     10.39 o
  -7  -2  11       20.74        8.13      6.42 o
  -6  -2  11       69.61       80.65     11.14 o
  -5  -2  11        2.17        0.00      4.83 o
  -4  -2  11       91.80       96.42     10.65 o
  -3  -2  11       54.70       52.38      4.95 o
  -2  -2  11        2.16        6.50      2.71 o
  -1  -2  11      280.01      269.59      8.75 o
   0  -2  11        5.97        8.47      2.55 o
   1  -2  11      642.33      675.06     13.65 o
   2  -2  11      493.57      471.76     22.03 o
   3  -2  11       83.30       74.69      7.54 o
   4  -2  11      115.56      107.17      8.66 o
   5  -2  11     1059.89     1001.30     24.96 o
   6  -2  11       15.06       22.22      5.50 o
  -7  -1  11       10.76       17.38      7.05 o
  -6  -1  11       21.68       12.90      6.16 o
  -5  -1  11      140.52      161.00     13.44 o
  -4  -1  11      164.49      164.47     12.63 o
  -3  -1  11       60.77       54.06      7.77 o
  -2  -1  11     1646.52     1609.48     26.65 o
  -1  -1  11      269.44      257.41     12.91 o
   0  -1  11      569.09      563.30     12.42 o
   1  -1  11      894.02      921.20     19.06 o
   2  -1  11      360.71      352.57     14.94 o
   3  -1  11       93.61       89.84      7.76 o
   4  -1  11      403.49      422.97     23.40 o
   5  -1  11      519.08      491.98     17.39 o
   6  -1  11       62.58       61.98      8.31 o
  -7   0  11        1.14        0.45      5.39 o
  -6   0  11        4.30        0.00      4.45 o
  -5   0  11      207.17      186.49     14.13 o
  -4   0  11      298.75      303.52     51.03 o
  -3   0  11        4.75        0.57      3.36 o
  -2   0  11     2450.49     2304.62     33.60 o
  -1   0  11      791.71      856.09     23.46 o
   0   0  11        0.14        2.38      1.91 o
   1   0  11      129.43      127.98     20.81 o
   2   0  11      389.38      387.81     13.16 o
   3   0  11      182.34      187.69     10.72 o
   4   0  11      204.05      244.56     16.17 o
   5   0  11      119.28      117.35     10.06 o
   6   0  11       20.65       26.48      7.89 o
  -8   1  11      629.31      567.06     26.10 o
  -7   1  11      188.39      174.76     15.28 o
  -6   1  11        1.54        4.71      5.39 o
  -5   1  11      556.95      559.39     54.18 o
  -4   1  11      581.00      541.30     20.78 o
  -3   1  11       72.14       81.84      9.20 o
  -2   1  11     1499.07     1471.24     26.69 o
  -1   1  11      784.47      766.76     13.20 o
   0   1  11       42.39       43.58      4.62 o
   1   1  11       21.52       25.76      5.35 o
   2   1  11      167.32      163.67      9.49 o
   3   1  11        7.02        9.02      8.29 o
   4   1  11      356.42      364.98     15.15 o
   5   1  11       19.01       21.17      5.53 o
  -8   2  11      249.69      229.21     18.21 o
  -7   2  11      406.70      452.61     45.99 o
  -6   2  11        0.15        2.60      5.52 o
  -5   2  11       79.32       83.48     10.60 o
  -4   2  11       98.64       95.94     10.24 o
  -3   2  11      443.03      412.70     48.26 o
  -2   2  11       94.99       93.87     11.44 o
  -1   2  11      759.57      764.24     15.62 o
   0   2  11       77.00       67.49      4.76 o
   1   2  11      563.80      559.58     16.04 o
   2   2  11      574.17      554.42     18.42 o
   3   2  11       33.81       41.73      6.19 o
   4   2  11      144.52      157.15     11.41 o
   5   2  11        1.89        3.98      5.08 o
  -8   3  11       18.03       22.11      8.12 o
  -7   3  11      444.95      436.09     21.69 o
  -6   3  11        7.30       12.37      6.17 o
  -5   3  11      185.86      182.87     14.18 o
  -4   3  11      349.93      353.99     13.87 o
  -3   3  11       19.58       24.34      4.86 o
  -2   3  11      105.91      115.56      9.66 o
  -1   3  11       85.75       81.06      7.48 o
   0   3  11       36.87       44.62      4.40 o
   1   3  11      296.84      292.57     12.14 o
   2   3  11      329.12      304.87     17.73 o
   3   3  11      118.30      122.83      9.95 o
   4   3  11      132.70      119.03     11.82 o
  -8   4  11        2.36        4.62      6.14 o
  -7   4  11      172.83      173.48     15.37 o
  -6   4  11        8.74        7.57      4.49 o
  -5   4  11       52.63       67.73      7.98 o
  -4   4  11       84.20       80.97      8.26 o
  -3   4  11       30.15       22.07      5.85 o
  -2   4  11       29.46       29.27      5.33 o
  -1   4  11      128.66      130.97     12.94 o
   0   4  11        7.64       11.06      2.83 o
   1   4  11       51.15       58.55      6.85 o
   2   4  11      703.14      733.73     31.09 o
   3   4  11       65.60       79.84      8.81 o
  -7   5  11        0.79        2.88      4.40 o
  -6   5  11        9.10        1.47      4.10 o
  -5   5  11       20.20       19.91      5.46 o
  -4   5  11       31.44       24.75      5.25 o
  -3   5  11       28.73       33.26     13.13 o
  -2   5  11       72.91       90.88      8.92 o
  -1   5  11      299.76      285.86     13.46 o
   0   5  11       65.83       62.42      9.47 o
   1   5  11      249.82      262.89     12.98 o
   2   5  11      157.73      178.86     25.99 o
   3   5  11       81.18       81.17     10.98 o
  -7   6  11        2.91        0.00      4.75 o
  -6   6  11        0.08        0.00      4.06 o
  -5   6  11       84.63       82.30      9.21 o
  -4   6  11       91.19       85.82      9.33 o
  -3   6  11      411.95      417.04     17.01 o
  -2   6  11      342.67      377.46     16.04 o
  -1   6  11       69.70       66.59     10.60 o
   0   6  11       16.02       15.47      5.06 o
   1   6  11       51.56       68.86     10.13 o
   2   6  11       70.29       56.89      9.43 o
  -6   7  11        0.35        1.91      4.74 o
  -5   7  11      195.06      195.47     13.43 o
  -4   7  11      259.80      293.73     15.85 o
  -3   7  11       27.05       22.49      7.17 o
  -2   7  11      316.76      350.93     22.30 o
  -1   7  11      312.32      298.77     17.46 o
   0   7  11        0.55        0.00      3.51 o
  -5   8  11       23.05       20.31      7.16 o
  -4   8  11      245.33      283.79     16.24 o
  -3   8  11       30.70       27.67      7.60 o
  -2   8  11       40.69       40.98      7.39 o
  -1   8  11      156.48      138.57     16.95 o
   2 -11  12        4.33        0.57      6.36 o
   3 -11  12       32.74       30.24     11.59 o
  -1 -10  12       87.84       78.58     11.44 o
   0 -10  12        1.69        0.00      3.05 o
   1 -10  12      141.02      149.96      9.93 o
   2 -10  12      190.23      220.60     26.75 o
   3 -10  12       86.09       71.13     10.61 o
   4 -10  12       31.55       44.76      8.70 o
  -2  -9  12        0.70        0.00      3.38 o
  -1  -9  12      118.06       89.39      8.13 o
   0  -9  12       33.36       22.39      5.22 o
   1  -9  12        4.21        9.65      3.66 o
   2  -9  12      590.35      570.51     24.27 o
   3  -9  12       75.25       82.06     10.93 o
   4  -9  12       92.51       97.72     13.36 o
   5  -9  12      275.72      273.67     17.84 o
  -3  -8  12       43.70       51.42      6.92 o
  -2  -8  12       70.57       68.14      7.19 o
  -1  -8  12      189.28      217.13     11.12 o
   0  -8  12       85.34       93.25      7.82 o
   1  -8  12      197.80      242.84     10.90 o
   2  -8  12      686.37      692.49     25.82 o
   3  -8  12       26.88       23.95      6.11 o
   4  -8  12      264.25      232.64     15.98 o
   5  -8  12       94.22      110.90     12.13 o
   6  -8  12       67.81       73.18     10.74 o
  -4  -7  12      311.17      309.23     21.78 o
  -3  -7  12       34.40       43.11      8.17 o
  -2  -7  12        4.82        5.74      3.32 o
  -1  -7  12      282.56      270.03     11.42 o
   0  -7  12     1118.86     1092.98     22.40 o
   1  -7  12      939.65      958.70     19.82 o
   2  -7  12      465.11      441.54     20.08 o
   3  -7  12       80.41       96.60     10.73 o
   4  -7  12      151.92      128.88     24.00 o
   5  -7  12      158.70      153.75     13.55 o
   6  -7  12       20.70       16.81      6.45 o
  -5  -6  12        0.32        3.28      8.00 o
  -4  -6  12      310.56      311.73     12.70 o
  -3  -6  12       57.25       53.06      6.44 o
  -2  -6  12      119.75      131.54      8.60 o
  -1  -6  12      106.29      127.94      8.17 o
   0  -6  12      139.88      135.76     12.83 o
   1  -6  12       19.83       17.03      5.74 o
   2  -6  12      346.24      332.02     16.60 o
   3  -6  12        5.29        7.07      4.18 o
   4  -6  12      191.22      157.70     17.70 o
   5  -6  12       69.51       59.46     17.42 o
   6  -6  12        0.38        0.00      3.85 o
  -5  -5  12       34.64       15.05      7.79 o
  -4  -5  12       85.23       82.35      7.37 o
  -3  -5  12      204.89      210.23     10.23 o
  -2  -5  12      197.84      195.63     12.68 o
  -1  -5  12      152.62      140.85      8.16 o
   0  -5  12       13.73        9.93      3.78 o
   1  -5  12      304.73      226.36     15.03 o
   2  -5  12      735.75      700.36     23.61 o
   3  -5  12       28.47       30.45     13.45 o
   4  -5  12       30.29       31.47      9.83 o
   5  -5  12       52.56       59.56      9.30 o
   6  -5  12       95.18       76.04     10.18 o
  -6  -4  12        0.45        2.04      5.11 o
  -5  -4  12       96.08       62.89     10.25 o
  -4  -4  12       28.33       38.80     12.70 o
  -3  -4  12      154.48      146.56     16.70 o
  -2  -4  12      718.85      721.96     22.54 o
  -1  -4  12      199.04      203.82      8.91 o
   0  -4  12        3.69        7.39      2.87 o
   1  -4  12     2179.31     2162.40     42.57 o
   2  -4  12       56.26       65.05      8.06 o
   3  -4  12      179.07      179.59     20.85 o
   4  -4  12        2.25        6.67      4.08 o
   5  -4  12       22.63       27.26      7.06 o
   6  -4  12      107.79      101.57      9.86 o
  -6  -3  12       33.45       38.04      8.90 o
  -5  -3  12        5.17        5.75      5.82 o
  -4  -3  12      343.31      297.25     16.63 o
  -3  -3  12       58.72       51.26      5.48 o
  -2  -3  12      138.41      143.09      7.73 o
  -1  -3  12      547.53      572.07     16.25 o
   0  -3  12      275.94      295.52      9.68 o
   1  -3  12      237.94      245.63     13.80 o
   2  -3  12      807.20      801.23     24.25 o
   3  -3  12      209.23      224.35     13.41 o
   4  -3  12       37.89       48.68      6.68 o
   5  -3  12      257.05      280.28     13.66 o
   6  -3  12      170.20      184.20     12.62 o
  -7  -2  12        3.93        0.00      6.17 o
  -6  -2  12        1.28        2.57      5.32 o
  -5  -2  12       84.37       76.12     11.06 o
  -4  -2  12      669.81      668.65     24.57 o
  -3  -2  12      253.25      266.79     14.81 o
  -2  -2  12      118.04      119.18      8.28 o
  -1  -2  12      615.62      638.33     14.16 o
   0  -2  12      201.69      211.50      7.98 o
   1  -2  12       61.29       96.60      9.08 o
   2  -2  12      683.80      687.90     21.98 o
   3  -2  12      168.47      150.97      9.57 o
   4  -2  12       98.10      111.10      9.15 o
   5  -2  12       81.62       99.32      9.37 o
   6  -2  12        2.40        2.47      7.47 o
  -7  -1  12      143.98      132.38     29.17 o
  -6  -1  12      201.61      239.98     17.31 o
  -5  -1  12       83.65       76.54     10.71 o
  -4  -1  12      583.19      618.93     23.21 o
  -3  -1  12      100.59      109.89     10.65 o
  -2  -1  12      521.16      504.97     15.48 o
  -1  -1  12     1283.96     1334.51     33.36 o
   0  -1  12     1135.62     1118.41     18.96 o
   1  -1  12       20.34       21.70      5.24 o
   2  -1  12      395.16      367.38     13.38 o
   3  -1  12       66.83       69.46      7.30 o
   4  -1  12        1.55        0.00      2.96 o
   5  -1  12      416.13      384.31     16.07 o
  -7   0  12      161.72      156.65     15.31 o
  -6   0  12      216.75      220.84     16.66 o
  -5   0  12       73.49       66.93      9.93 o
  -4   0  12      355.75      344.95     17.24 o
  -3   0  12      117.83      124.07     21.04 o
  -2   0  12      120.76      120.55      9.49 o
  -1   0  12      220.14      184.48     16.95 o
   0   0  12      304.29      325.06      9.81 o
   1   0  12       24.71       25.47      5.63 o
   2   0  12       29.15       21.83      4.64 o
   3   0  12       82.93       81.93      8.16 o
   4   0  12       33.04       28.49      5.36 o
   5   0  12      284.12      281.13     25.57 o
  -7   1  12      102.02      111.73     13.26 o
  -6   1  12      278.89      253.00     17.53 o
  -5   1  12       19.22       14.21      5.77 o
  -4   1  12       17.96       26.08     11.15 o
  -3   1  12      738.47      777.09     25.24 o
  -2   1  12       37.21       59.84      8.19 o
  -1   1  12      601.55      633.88     20.48 o
   0   1  12      573.95      567.64     13.46 o
   1   1  12        1.22        2.75      2.65 o
   2   1  12      275.64      272.67     16.01 o
   3   1  12      287.29      274.49     17.96 o
   4   1  12        9.15       14.97      4.89 o
   5   1  12      609.01      557.36     25.33 o
  -7   2  12       24.23       29.79      8.66 o
  -6   2  12      122.86      120.97     13.16 o
  -5   2  12       10.54       12.88      7.12 o
  -4   2  12       30.14       38.67      7.57 o
  -3   2  12       57.07       68.04     12.51 o
  -2   2  12      789.19      762.52     34.81 o
  -1   2  12      124.40      109.52     10.22 o
   0   2  12      394.79      391.10     19.79 o
   1   2  12      895.10      910.16     21.65 o
   2   2  12      172.19      180.87     10.86 o
   3   2  12        2.29        0.00      2.72 o
   4   2  12       14.13        2.58      4.25 o
  -7   3  12       32.64       22.81      7.40 o
  -6   3  12       33.22       35.70     11.37 o
  -5   3  12       68.89       75.65     10.25 o
  -4   3  12      330.90      363.89     18.18 o
  -3   3  12      226.25      241.02     12.10 o
  -2   3  12      303.22      300.25     13.08 o
  -1   3  12      701.11      736.08     20.11 o
   0   3  12      671.44      683.64     14.30 o
   1   3  12       16.73       12.91      4.12 o
   2   3  12      552.58      616.72     19.31 o
   3   3  12      334.85      373.50     15.78 o
  -7   4  12      112.51      123.10     20.54 o
  -6   4  12       21.08       16.11     13.04 o
  -5   4  12       71.44       65.75      9.79 o
  -4   4  12      211.65      193.52     11.97 o
  -3   4  12        3.50        2.78      4.74 o
  -2   4  12       33.62       34.58      5.99 o
  -1   4  12      252.88      285.50     13.49 o
   0   4  12       81.47       91.40     14.14 o
   1   4  12       30.37       38.09      6.16 o
   2   4  12       41.54       43.54      6.43 o
   3   4  12        1.16        5.70      3.81 o
  -7   5  12      128.43      128.47     19.97 o
  -6   5  12       88.23      125.43     14.14 o
  -5   5  12       15.23       14.18      5.44 o
  -4   5  12      211.30      245.94     13.79 o
  -3   5  12      914.66      994.32     26.07 o
  -2   5  12        4.01        5.98      4.28 o
  -1   5  12      265.92      285.08     14.04 o
   0   5  12      319.62      357.26     29.99 o
   1   5  12        0.23        6.77      5.06 o
   2   5  12      231.92      256.39     22.06 o
  -6   6  12        1.37        0.62      4.68 o
  -5   6  12        0.25        5.26      4.19 o
  -4   6  12       16.16       18.91      5.76 o
  -3   6  12      195.05      189.51     12.83 o
  -2   6  12        6.03        1.40      3.95 o
  -1   6  12       36.01       33.78      8.42 o
   0   6  12        1.74        8.56      5.31 o
  -5   7  12       18.89       21.36      6.98 o
  -4   7  12      184.62      211.10     14.16 o
  -3   7  12        6.50       13.29      4.87 o
  -2   7  12       24.89       26.43     15.18 o
  -1   7  12       94.09       77.42     16.72 o
   0 -10  13       26.88       26.33      6.05 o
   1 -10  13        7.78        9.07      8.57 o
   2 -10  13      113.95      136.83     14.25 o
   3 -10  13      205.19      187.56     22.37 o
  -1  -9  13       47.93       52.73      6.83 o
   0  -9  13       97.04      111.72      9.12 o
   1  -9  13        0.51        6.33      5.34 o
   2  -9  13        1.01        1.35      4.94 o
   3  -9  13      100.14      109.92     12.98 o
   4  -9  13        0.38        4.32      4.45 o
  -3  -8  13       84.10       94.03     16.18 o
  -2  -8  13      109.78      129.73      9.55 o
  -1  -8  13       72.98       68.27      7.11 o
   0  -8  13      439.18      463.12     14.90 o
   1  -8  13        2.57        6.35      4.64 o
   2  -8  13       16.79       14.89      6.52 o
   3  -8  13      225.13      233.54     16.28 o
   4  -8  13        1.71        4.92      4.76 o
   5  -8  13      300.38      345.08     19.22 o
  -3  -7  13       81.88       95.10      8.44 o
  -2  -7  13        0.12        3.23      3.14 o
  -1  -7  13      389.92      413.12     14.12 o
   0  -7  13      452.55      421.78     13.85 o
   1  -7  13      280.04      266.04     17.02 o
   2  -7  13      151.76      134.52     12.91 o
   3  -7  13      274.43      254.34     18.02 o
   4  -7  13        0.04        3.10      5.04 o
   5  -7  13      198.89      166.33     14.26 o
  -4  -6  13       16.88       16.55      5.45 o
  -3  -6  13       70.90       65.43      6.93 o
  -2  -6  13        7.40        6.11      3.35 o
  -1  -6  13        2.00        4.57      3.03 o
   0  -6  13       23.29       32.26      5.04 o
   1  -6  13      109.70      109.79     15.22 o
   2  -6  13      688.98      664.43     60.48 o
   3  -6  13      463.99      508.83     21.62 o
   4  -6  13        7.67        5.80      5.92 o
   5  -6  13      121.11      102.65     27.72 o
   6  -6  13      115.13      114.35     17.33 o
  -5  -5  13        0.38        0.00      4.54 o
  -4  -5  13       22.68       26.89     14.90 o
  -3  -5  13      173.56      174.16      9.75 o
  -2  -5  13        4.64        7.74      3.41 o
  -1  -5  13      513.32      547.73     14.96 o
   0  -5  13      348.89      357.38     13.72 o
   1  -5  13       27.75       15.07      5.18 o
   2  -5  13      646.22      618.22     22.87 o
   3  -5  13      213.12      201.15     15.28 o
   4  -5  13       23.39        8.79      5.12 o
   5  -5  13        3.46        3.18      7.15 o
   6  -5  13       51.32       61.30     13.99 o
  -5  -4  13        9.01       14.06      5.69 o
  -4  -4  13      290.73      309.82     18.06 o
  -3  -4  13      478.18      463.70     13.92 o
  -2  -4  13       80.06       76.92      6.68 o
  -1  -4  13      248.66      244.12      9.92 o
   0  -4  13     1171.28     1186.63     21.22 o
   1  -4  13       20.21       20.16      5.67 o
   2  -4  13      124.97      135.19     11.29 o
   3  -4  13       58.08       82.23      9.67 o
   4  -4  13       11.32       20.41      5.96 o
   5  -4  13       14.25       10.96      5.63 o
   6  -4  13      211.48      237.46     23.19 o
  -6  -3  13      228.90      248.55     25.64 o
  -5  -3  13      102.75       81.64     11.18 o
  -4  -3  13      318.70      295.69     26.59 o
  -3  -3  13      496.92      475.65     20.64 o
  -2  -3  13        0.69        1.91      2.63 o
  -1  -3  13       16.71       20.12      3.69 o
   0  -3  13       30.30       31.99      4.55 o
   1  -3  13      250.54      250.80     25.36 o
   2  -3  13      132.01      145.14     11.56 o
   3  -3  13        4.03        5.12      3.88 o
   4  -3  13       36.16       34.55      7.25 o
   5  -3  13        4.60        7.73      4.62 o
  -6  -2  13      312.40      341.78     21.03 o
  -5  -2  13      168.96      180.83     15.03 o
  -4  -2  13      162.78      151.13     13.51 o
  -3  -2  13     1263.95     1235.17     33.58 o
  -2  -2  13        8.45       10.53      9.58 o
  -1  -2  13        6.46        4.04      2.84 o
   0  -2  13      441.52      446.94     12.05 o
   1  -2  13       21.63       43.35      7.11 o
   2  -2  13      190.70      187.46     12.61 o
   3  -2  13      390.94      381.93     17.81 o
   4  -2  13       12.70        9.34      3.91 o
   5  -2  13      191.60      189.23     12.33 o
  -6  -1  13       89.36       89.64     12.30 o
  -5  -1  13      102.58       95.56     11.62 o
  -4  -1  13        0.63        0.29      3.90 o
  -3  -1  13       21.85       11.95      5.32 o
  -2  -1  13      127.41      126.99     17.89 o
  -1  -1  13      137.15      125.30      8.24 o
   0  -1  13      107.84       99.92      6.45 o
   1  -1  13       30.69       39.31      6.77 o
   2  -1  13       22.81       17.33      5.35 o
   3  -1  13      148.34      144.89     10.01 o
   4  -1  13       66.03       75.37      9.48 o
   5  -1  13       12.55       14.14      9.26 o
  -7   0  13       23.09       29.67     12.73 o
  -6   0  13       43.22       51.42     10.28 o
  -5   0  13       24.47       22.62      6.75 o
  -4   0  13      232.39      259.09     16.45 o
  -3   0  13      155.60      170.65     13.21 o
  -2   0  13       31.17       31.33      8.00 o
  -1   0  13      275.30      280.85     14.50 o
   0   0  13     1490.85     1458.00     44.97 o
   1   0  13       42.63       36.25      6.43 o
   2   0  13      327.43      341.71     24.95 o
   3   0  13      642.21      625.30     19.45 o
   4   0  13        1.40        2.26      3.77 o
  -7   1  13        1.14        0.00      7.56 o
  -6   1  13        5.60       11.05     10.21 o
  -5   1  13       53.58       44.05     14.36 o
  -4   1  13       22.33       17.07      6.50 o
  -3   1  13       46.89       70.38      9.58 o
  -2   1  13      303.12      267.25     15.78 o
  -1   1  13       52.64       59.79      8.44 o
   0   1  13       15.45       21.00      5.28 o
   1   1  13        8.57        6.71      3.50 o
   2   1  13       89.12       92.68     13.38 o
   3   1  13       58.51       66.42      9.22 o
   4   1  13       53.30       61.98      8.12 o
  -7   2  13       66.28       86.82     17.64 o
  -6   2  13       86.11       99.90     12.98 o
  -5   2  13       40.89       34.63      7.97 o
  -4   2  13      318.30      343.55     23.31 o
  -3   2  13      331.44      319.64     25.71 o
  -2   2  13      698.84      628.27     33.58 o
  -1   2  13      932.53      945.54     28.11 o
   0   2  13      662.30      656.65     17.77 o
   1   2  13       14.90       14.35      4.56 o
   2   2  13      105.01      136.00     10.17 o
   3   2  13      118.20      152.65     11.21 o
  -7   3  13       67.51       63.76     16.19 o
  -6   3  13      164.11      144.70     14.60 o
  -5   3  13       20.74       19.78      6.96 o
  -4   3  13        1.79        9.41      5.19 o
  -3   3  13      110.02      118.34     19.59 o
  -2   3  13      438.15      445.77     16.54 o
  -1   3  13      146.94      154.81     10.47 o
   0   3  13      622.51      675.53     35.72 o
   1   3  13       37.66       37.65      8.06 o
   2   3  13        1.30        3.29      3.50 o
   3   3  13       11.29        7.58      4.45 o
  -6   4  13      719.08      611.95     26.34 o
  -5   4  13      132.68      146.08     14.04 o
  -4   4  13       31.53       39.39      8.31 o
  -3   4  13      178.27      194.17     12.44 o
  -2   4  13       61.60       80.69      9.26 o
  -1   4  13       29.89       34.53     11.60 o
   0   4  13      314.33      331.09     26.34 o
   1   4  13       12.32       18.59      6.78 o
   2   4  13       87.92      104.69      9.79 o
  -6   5  13       63.89       73.08     17.07 o
  -5   5  13       14.14       17.66      8.57 o
  -4   5  13      128.20      124.14     12.56 o
  -3   5  13      401.50      390.91     23.29 o
  -2   5  13       31.00       28.93      6.19 o
  -1   5  13        4.24        2.41      4.30 o
   0   5  13       16.57       17.64     10.21 o
   1   5  13        1.29        0.00      7.06 o
  -5   6  13       44.55       45.89      9.42 o
  -4   6  13      120.50      129.01     11.52 o
  -3   6  13       12.75        6.68      4.41 o
  -2   6  13       13.14       10.75      5.40 o
  -1   6  13      135.16      126.74     22.02 o
   0  -9  14      213.56      232.35     11.96 o
   1  -9  14       70.37       59.76     10.88 o
   2  -9  14       54.04       61.50     11.29 o
   3  -9  14      208.06      222.09     24.26 o
  -2  -8  14       32.11       34.46      5.92 o
  -1  -8  14      160.41      145.48     10.04 o
   0  -8  14      194.23      174.81     10.39 o
   1  -8  14      113.57       97.91     12.13 o
   2  -8  14       43.38       40.01      8.82 o
   3  -8  14       95.49      101.95     12.19 o
   4  -8  14       73.46       64.24     10.22 o
  -3  -7  14       40.35       58.01      7.24 o
  -2  -7  14      271.03      310.63     13.23 o
  -1  -7  14        0.88        6.03      3.54 o
   0  -7  14      115.50      140.32      9.19 o
   1  -7  14      273.75      293.07     18.35 o
   2  -7  14        0.85        0.00      3.25 o
   3  -7  14      321.58      388.95     19.94 o
   4  -7  14       74.38       78.34     10.68 o
   5  -7  14        7.59        4.79      6.49 o
  -4  -6  14        6.94        1.13      7.50 o
  -3  -6  14      138.63      129.02      9.35 o
  -2  -6  14      524.20      527.83     19.00 o
  -1  -6  14      210.47      210.88     11.68 o
   0  -6  14        9.99       14.30      4.02 o
   1  -6  14      271.20      270.04     16.73 o
   2  -6  14      133.68      124.49     12.22 o
   3  -6  14      252.64      272.16     28.45 o
   4  -6  14       55.55       45.36     11.78 o
   5  -6  14        7.10        0.00      5.23 o
  -4  -5  14       50.89       40.72      8.57 o
  -3  -5  14      420.75      424.86     14.25 o
  -2  -5  14      118.68      139.78     12.37 o
  -1  -5  14      181.99      176.30      9.47 o
   0  -5  14      469.03      537.17     14.89 o
   1  -5  14       14.11        7.58      4.63 o
   2  -5  14       91.56       80.30     10.22 o
   3  -5  14      181.19      198.40     41.61 o
   4  -5  14       78.88       99.42     14.30 o
   5  -5  14       86.15       90.47     15.56 o
  -5  -4  14      363.80      365.36     30.43 o
  -4  -4  14       58.68       54.07     15.69 o
  -3  -4  14      157.33      146.74     19.06 o
  -2  -4  14      156.50      162.12      9.24 o
  -1  -4  14       19.64       17.99      4.74 o
   0  -4  14       36.74       26.19      5.13 o
   1  -4  14      420.17      419.86     28.45 o
   2  -4  14       95.15      117.12     14.02 o
   3  -4  14       14.50       13.28     12.03 o
   4  -4  14      121.29      114.43     11.79 o
   5  -4  14        2.26        5.29      6.87 o
  -5  -3  14      154.37      162.32     15.17 o
  -4  -3  14        2.08        1.82      4.09 o
  -3  -3  14      217.80      226.32     15.95 o
  -2  -3  14       94.29      101.24      7.39 o
  -1  -3  14      420.08      415.92     17.40 o
   0  -3  14      117.22      120.53     10.86 o
   1  -3  14      331.03      346.34     16.26 o
   2  -3  14      510.92      523.40     20.72 o
   3  -3  14      477.99      485.79     20.68 o
   4  -3  14       36.27       44.08      8.13 o
   5  -3  14       39.98       64.01     13.86 o
  -6  -2  14       10.82       19.15     10.90 o
  -5  -2  14       96.38      122.05     14.55 o
  -4  -2  14        3.81        3.11      4.69 o
  -3  -2  14       14.07        1.73      4.61 o
  -2  -2  14      119.43      115.55     11.38 o
  -1  -2  14       11.73       11.87      4.12 o
   0  -2  14      473.18      500.06     26.27 o
   1  -2  14      609.59      606.77     21.47 o
   2  -2  14       71.64       67.90      8.84 o
   3  -2  14      208.82      198.01     14.05 o
   4  -2  14      119.92      130.95     13.96 o
  -6  -1  14       71.84       51.98     15.06 o
  -5  -1  14       83.29       80.44     23.63 o
  -4  -1  14       67.84       76.37     10.59 o
  -3  -1  14      218.10      209.27     24.98 o
  -2  -1  14       91.80       74.60     22.97 o
  -1  -1  14       16.84       11.88      4.22 o
   0  -1  14      394.46      421.39     21.45 o
   1  -1  14      121.77      129.93     10.96 o
   2  -1  14       66.78       75.01      9.77 o
   3  -1  14      198.99      217.23     23.91 o
   4  -1  14       74.51      100.26     11.41 o
  -6   0  14       86.85       74.40     12.38 o
  -5   0  14        2.02        5.67      5.21 o
  -4   0  14       32.09       19.44      6.65 o
  -3   0  14      300.70      283.41     24.82 o
  -2   0  14      100.32      104.78     11.88 o
  -1   0  14      664.66      619.24     24.26 o
   0   0  14       32.88       57.84      7.73 o
   1   0  14      494.70      518.04     19.88 o
   2   0  14       68.16       54.77      8.25 o
   3   0  14       48.32       39.50      6.22 o
   4   0  14      200.75      198.20     15.81 o
  -6   1  14      117.10      102.87     13.48 o
  -5   1  14      233.92      232.30     17.16 o
  -4   1  14        6.03        3.69      6.80 o
  -3   1  14      366.60      358.05     18.33 o
  -2   1  14      137.27      129.52     17.89 o
  -1   1  14      619.40      588.51     21.80 o
   1   1  14      137.58      137.14     11.23 o
   2   1  14        3.91        2.29      3.87 o
   3   1  14       71.18       60.35      7.83 o
  -6   2  14        0.78        0.00      4.72 o
  -5   2  14      453.81      456.78     21.99 o
  -4   2  14       29.70       28.15      7.01 o
  -3   2  14       43.04       49.28      8.44 o
  -2   2  14       12.70        0.00      4.16 o
  -1   2  14       12.82       14.90     10.24 o
   1   2  14      117.05      123.69      9.46 o
   2   2  14       23.39       23.94      5.11 o
   3   2  14       25.02       20.72      6.31 o
  -6   3  14       72.22       82.28     16.32 o
  -5   3  14       56.37       43.75      8.99 o
  -4   3  14        0.04        2.83      4.33 o
  -3   3  14        3.98       18.02      5.64 o
  -2   3  14      210.12      212.43     15.57 o
  -1   3  14       79.91       88.33     10.69 o
   0   3  14      413.43      456.15     30.05 o
   1   3  14        5.09       10.49      5.35 o
   2   3  14       31.29       40.93      6.77 o
  -5   4  14       31.16       31.87      9.36 o
  -4   4  14      146.33      136.45     23.72 o
  -3   4  14       10.00       15.42      6.11 o
  -2   4  14      542.77      611.24     55.41 o
  -1   4  14       15.06       18.36      5.70 o
   0   4  14      254.05      261.53     25.89 o
   1   4  14      216.29      215.54     25.01 o
  -5   5  14       32.42       39.50     12.92 o
  -4   5  14        0.31        0.00      3.70 o
  -3   5  14      104.53      119.72     11.01 o
  -2   5  14      222.27      254.66     16.52 o
  -1   5  14      103.27      108.71     12.73 o
  -1  -8  15       13.57       13.22      4.56 o
   0  -8  15       16.60       14.82      5.18 o
   1  -8  15       59.53       63.94     10.62 o
   2  -8  15       15.27        5.48      5.39 o
   3  -8  15       28.32       39.88     11.84 o
  -2  -7  15      331.46      332.27     30.66 o
  -1  -7  15      836.83      890.81     21.77 o
   0  -7  15        1.22        2.22      5.15 o
   1  -7  15      195.41      188.00     27.69 o
   2  -7  15       24.47       34.80      8.01 o
   3  -7  15       38.42       41.45      9.04 o
   4  -7  15       28.30       17.20      8.51 o
  -3  -6  15        1.10        0.00      4.05 o
  -2  -6  15        2.36       10.69      3.90 o
  -1  -6  15       22.03       17.94      4.61 o
   0  -6  15       24.48       23.29      7.19 o
   1  -6  15      123.92      108.74     14.14 o
   2  -6  15        1.64        4.63      4.39 o
   3  -6  15        6.16        9.27      6.49 o
   4  -6  15       21.00       10.77      7.94 o
  -4  -5  15       42.47       46.81     13.86 o
  -3  -5  15        6.01        6.49      5.02 o
  -2  -5  15       37.16       33.72      6.07 o
  -1  -5  15        1.62        4.73      3.45 o
   0  -5  15       85.78       75.80     10.13 o
   1  -5  15      150.17      154.45     15.72 o
   2  -5  15      348.60      336.86     18.20 o
   3  -5  15        0.36        5.61      6.11 o
   4  -5  15      220.91      227.51     22.24 o
  -4  -4  15       45.79       22.48      9.17 o
  -3  -4  15       45.70       46.99     14.33 o
  -2  -4  15      404.85      411.25     13.75 o
  -1  -4  15      213.56      238.02     22.15 o
   0  -4  15        3.67        2.05      4.16 o
   1  -4  15      318.65      330.60     21.86 o
   2  -4  15      253.48      244.58     21.67 o
   3  -4  15       42.65       66.02      9.28 o
   4  -4  15      204.88      186.35     21.89 o
  -5  -3  15       62.98       40.07     13.48 o
  -4  -3  15      154.95      151.01     14.68 o
  -3  -3  15       61.60       77.73     12.95 o
  -2  -3  15      356.75      373.10     18.95 o
  -1  -3  15      164.70      169.35      9.04 o
   0  -3  15       35.86       34.34      7.39 o
   1  -3  15      131.89      158.83     17.39 o
   2  -3  15      380.64      379.16     18.24 o
   3  -3  15      161.52      151.79     13.50 o
   4  -3  15      190.25      225.30     22.24 o
  -5  -2  15      568.38      568.86     36.16 o
  -4  -2  15      241.67      267.05     18.10 o
  -3  -2  15      120.53      128.46     13.17 o
  -2  -2  15      138.51      132.20     12.70 o
  -1  -2  15      140.23      147.00     15.11 o
   0  -2  15       19.05       10.33      7.75 o
   1  -2  15      225.77      220.14     14.35 o
   2  -2  15       69.87       57.36      8.53 o
   3  -2  15      100.84      100.48     11.47 o
   4  -2  15        5.30        1.13      6.17 o
  -5  -1  15      154.01      185.09     16.95 o
  -4  -1  15      191.89      223.58     16.71 o
  -3  -1  15        4.87        5.40      4.89 o
  -2  -1  15      346.77      330.26     17.66 o
  -1  -1  15      293.96      365.98     17.86 o
   0  -1  15       35.95       45.77      7.63 o
   1  -1  15      203.86      214.17     16.00 o
   2  -1  15      132.08      144.08     12.25 o
   3  -1  15       70.85       59.23      9.18 o
  -5   0  15        5.53        7.41     11.40 o
  -4   0  15       39.64       46.26      8.96 o
  -3   0  15        5.59        8.45      5.24 o
  -2   0  15      223.39      223.80     15.37 o
  -1   0  15       46.76       61.17      8.95 o
   1   0  15      280.06      244.52     29.67 o
   2   0  15       45.21       46.20      8.28 o
   3   0  15        6.75        5.09     15.03 o
  -5   1  15      136.37      146.56     14.57 o
  -4   1  15       24.86        9.94      5.61 o
  -3   1  15        4.98        1.20      4.18 o
  -2   1  15      189.16      207.32     22.15 o
  -1   1  15       65.85       46.06     11.97 o
   1   1  15      373.70      372.38     17.73 o
   2   1  15       27.87       30.54      9.61 o
  -5   2  15        3.69        4.34      5.23 o
  -4   2  15        1.77        0.00      4.07 o
  -3   2  15       14.34       14.17      5.90 o
  -2   2  15       84.25       72.94     13.39 o
  -1   2  15        2.06        7.56      7.50 o
   1   2  15       24.07       24.51      8.76 o
  -5   3  15       82.13       99.17     17.83 o
  -4   3  15       87.84       99.22     12.14 o
  -3   3  15      113.48       96.11     11.83 o
  -2   3  15      414.84      473.52     50.78 o
  -1   3  15      690.62      663.75     36.48 o
  -4   4  15      156.64      129.16     19.97 o
  -3   4  15        2.75       16.50      6.30 o
  -2   4  15       14.38       13.11      6.34 o
   0  -7  16       20.90       30.32      8.29 o
   1  -7  16       42.87       46.78      9.87 o
   2  -7  16       65.85       51.41     12.73 o
  -2  -6  16        3.52        0.00      3.34 o
  -1  -6  16      147.59      181.38     10.73 o
   0  -6  16        2.27        0.00      4.60 o
   1  -6  16       71.08       80.46     10.87 o
   2  -6  16      155.87      157.83     14.40 o
   3  -6  16       25.18        4.79      6.80 o
  -3  -5  16       35.05       25.77     10.08 o
  -2  -5  16       61.95       58.18      7.65 o
  -1  -5  16       56.51       50.13      7.35 o
   0  -5  16       29.97       21.49      6.44 o
   1  -5  16       18.51       28.71      8.66 o
   2  -5  16      172.99      168.15     14.30 o
   3  -5  16       56.36       33.71     10.71 o
  -3  -4  16       25.53       26.93      7.57 o
  -2  -4  16      102.26      119.67     15.28 o
  -1  -4  16      131.74      150.62     11.10 o
   0  -4  16      197.57      200.16     14.32 o
   1  -4  16        2.95       16.11      6.14 o
   2  -4  16      133.77      140.94     17.64 o
   3  -4  16       80.85       94.32     11.55 o
  -4  -3  16      126.79      132.37     19.78 o
  -3  -3  16       54.26       64.11     10.02 o
  -2  -3  16       12.18        7.75      7.84 o
  -1  -3  16      354.98      337.14     17.88 o
   0  -3  16        5.17        2.92      4.66 o
   1  -3  16       16.10        8.82      6.36 o
   2  -3  16       75.51       72.53     12.38 o
   3  -3  16       38.50       45.37      8.70 o
  -4  -2  16      235.49      264.73     44.20 o
  -3  -2  16      119.72      131.60     13.51 o
  -2  -2  16      167.38      144.91     13.46 o
  -1  -2  16      123.63      148.37     18.33 o
   0  -2  16        1.88        0.00      4.21 o
   1  -2  16      279.40      276.51     16.03 o
   2  -2  16      275.36      282.21     16.83 o
   3  -2  16       28.19       16.13      7.88 o
  -4  -1  16       37.76       78.13     16.57 o
  -3  -1  16       94.88      102.48     12.45 o
  -2  -1  16       56.21       55.77      9.49 o
   1  -1  16       36.96       25.93      9.23 o
   2  -1  16      314.76      328.51     30.05 o
  -4   0  16      144.23      131.20     14.13 o
  -3   0  16        3.26        9.14      5.48 o
  -2   0  16      266.66      262.13     18.27 o
   1   0  16      199.74      194.84     13.84 o
   2   0  16      245.90      233.87     15.77 o
  -4   1  16      106.51      104.33     12.91 o
  -3   1  16       44.83       32.34     14.65 o
  -2   1  16       72.21       49.07      9.06 o
   1   1  16        1.50        6.24      5.29 o
  -4   2  16      213.74      232.74     24.57 o
  -3   2  16        5.27        3.83      4.74 o
  -2   2  16      235.53      245.18     17.08 o
  -3   3  16       11.97        3.29      5.17 o
  -2   3  16      142.41      128.43     13.55 o
  -1  -5  17        7.45        2.78      5.59 o
   0  -5  17       92.67      112.89     12.21 o
   1  -5  17       27.33        8.35      6.68 o
  -2  -4  17        4.14        5.66     12.07 o
   0  -4  17      109.08      109.88     11.65 o
   1  -4  17       91.49       78.41     10.64 o
  -2  -3  17        3.95        0.00      4.14 o
   0  -3  17        2.44        0.00      3.89 o
   1  -3  17       55.59       45.58      8.64 o
  -3  -2  17      231.08      214.86     17.05 o
  -2  -2  17        0.87        9.14      5.37 o
   0  -2  17      125.86      146.23     19.41 o
   1  -2  17        0.01        0.00      5.80 o
  -3  -1  17      248.45      265.27     18.71 o
  -2  -1  17        4.18        9.25      5.61 o
  -2   0  17       76.64       60.66      9.75 o
 
